# Supplementary material for: Pregnane X-receptor promotes stem cell-mediated colon cancer relapse
Source: Oncotarget. 2016 Jul 18;7(35):56558–73. doi: 10.18632/oncotarget.10646 (PMC5302934; doi:10.18632/oncotarget.10646)
Supplement: Supplementary file 2 [file oncotarget-07-56558-s002.xls]

## Sheet: complete list
Sequence Name(s)	Accession #	Sequence Description	FC PXR2	FC PXR6	p value-PXR2	p value- PXR6
BLVRA	NM_000712	biliverdin reductase A	100	100	0	0
CUGBP2	NM_001025077	CUG triplet repeat, RNA binding protein 2	100	100	0	0
ALDH1A1	NM_000689	aldehyde dehydrogenase 1 family, member A1	100	100	0	0
SGCE	NM_001099401	sarcoglycan, epsilon	100	100	0	0
ALDH7A1	NM_001182	aldehyde dehydrogenase 7 family, member A1	100	100	0	0
BC098409	BC098409	Homo sapiens cDNA clone IMAGE:5285809. [BC098409]	100	100	0	0
KAL1	NM_000216	Kallmann syndrome 1 sequence	95.2713	100	0	0
HAAO	NM_012205	3-hydroxyanthranilate 3,4-dioxygenase	97.2329	94.2838	0	0
PLCE1	NM_016341	phospholipase C, epsilon 1	99.3203	71.1337	0	0
ASMT	NM_004043	acetylserotonin O-methyltransferase	100	68.97	0	0
KIF26A	BC009415	kinesin family member 26A	100	60.5378	0	0
LOC100129027	AK123852	hypothetical protein LOC100129027	67.2028	75.7352	0	0
BASP1	NM_006317	brain abundant, membrane attached signal protein 1	4.75538	100	3.6286e-34	0
FTCD	NM_206965	formiminotransferase cyclodeaminase	4.24237	99.9836	1.7446e-06	0
C1QB	NM_000491	complement component 1, q subcomponent, B chain	2.63257	100	0.078607	0
DHRS2,HEP27	NM_182908	dehydrogenase/reductase (SDR family) member 2	6.09988	95.851	0	0
FTCD,LCHC1	NM_206965	formiminotransferase cyclodeaminase	3.26834	94.0296	1e-05	0
CUGBP2	NM_001025076	CUG triplet repeat, RNA binding protein 2	26.6331	56.858	0	0
BC058547	BC058547	Homo sapiens cDNA clone IMAGE:5468304, partial cds. [BC058547]	5.89971	77.4752	1.8e-05	0
GCET2,HGAL	NM_001008756	germinal center expressed transcript 2	39.6393	33.988	0.000122	4e-05
C10orf99,UNQ1833,FLJ21763	NM_207373	chromosome 10 open reading frame 99	18.5349	49.4328	0	0
HERC5	NM_016323	hect domain and RLD 5	10.2698	55.7717	0	0
COL12A1	NM_004370	collagen, type XII, alpha 1	15.2344	46.2262	0	0
FMOD,SLRR2E	NM_002023	fibromodulin	46.7801	14.1622	0	0
ITM2A	NM_004867	integral membrane protein 2A	53.7098	3.99016	0	7.75691e-31
RHOBTB1	NM_014836	Rho-related BTB domain containing 1	52.635	4.05875	0	6.61517e-09
PTPRS	NM_002850	protein tyrosine phosphatase, receptor type, S	24.0684	32.3291	0	0
ZNF556	NM_024967	zinc finger protein 556	3.48664	49.9162	0.003331	0
RBPMS	NM_001008712	RNA binding protein with multiple splicing	48.1721	4.27819	0	3.2453e-08
PDE8B	NM_003719	phosphodiesterase 8B	31.9351	20.1358	0	0
PCBP3OT,FLJ44028	AK126016	poly(rC) binding protein 3 overlapping transcript	15.5342	29.1683	1.89838e-38	0
FRMD6,EX1,Willin	NM_001042481	FERM domain containing 6	17.1161	23.2594	5.3e-05	7.52222e-12
PLCE1	NM_016341	phospholipase C, epsilon 1	23.5775	16.5179	0	0
OLFM4	NM_006418	olfactomedin 4	3.94884	36.1394	0	0
FLJ40536	AK097855	FLJ40536 protein	9.3587	30.3265	0.00051	3.2e-05
PSTPIP2	NM_024430	proline-serine-threonine phosphatase interacting protein 2	17.3887	22.0451	2.43097e-41	4.28797e-42
PXDN,PXN,VPO	NM_012293	peroxidasin homolog (Drosophila)	29.8302	9.41193	0	0
ZNF10,KOX1	NM_015394	zinc finger protein 10	13.2856	25.6525	2.05769e-20	0
RGR	NM_002921	retinal G protein coupled receptor	25.7794	12.2499	0	0
ASPHD2,FLJ39838	AK097157	aspartate beta-hydroxylase domain containing 2	34.0566	3.28806	0	0.00028
AACSL	NR_024035	Homo sapiens acetoacetyl-CoA synthetase-like (AACSL)	2.11791	33.7008	1.8e-05	0
LOC732272	AK092688	Homo sapiens cDNA FLJ35369 fis, clone SKMUS2001683. [AK092688]	13.9315	21.4979	0.000153	0
PTPRZ1,PTPZ,HPTPZ	NM_002851	protein tyrosine phosphatase, receptor-type, Z polypeptide 1	22.2607	13.141	0.000127	3.9e-05
KRBA1,KIAA1862,MGC176633	NM_032534	KRAB-A domain containing 1	17.4004	17.7226	0	0
KLK3,APS,PSA,hK3,KLK2A1	NM_001030047	kallikrein-related peptidase 3	14.2339	20.7434	0	0
ZIC2,HPE5	NM_007129	Zic family member 2 (odd-paired homolog, Drosophila)	18.0979	16.4978	0	0
GHR,GHBP	NM_000163	growth hormone receptor	30.2163	4.08188	0	4.14756e-09
ACSS1,ACAS2L	NM_032501	acyl-CoA synthetase short-chain family member 1	17.1308	16.7292	0	0
FAM129A,NIBAN,C1orf24,FLJ38228	NM_052966	family with sequence similarity 129, member A	16.8013	16.5863	0	0
SCGB1C1,RYD5	NM_145651	secretoglobin, family 1C, member 1	4.52543	28.6087	4.28035e-10	0
DIO3,D3,5DIII,TXDI3,DIOIII	NM_001362	deiodinase, iodothyronine, type III	9.8892	22.655	2.26306e-26	2.12997e-43
AX747684	AX747684	Sequence 1209 from Patent EP1308459. [AX747684]	16.1927	16.072	1.04784e-30	1.21379e-31
ADAMTS14,FLJ32820	NM_139155	ADAM metallopeptidase with thrombospondin type 1 motif, 14	16.0982	16.0768	3.43977e-41	4.55315e-38
RHOBTB3,KIAA0878	NM_014899	Rho-related BTB domain containing 3	18.7887	13.1744	0	0
PREX1,KIAA1415	NM_020820	phosphatidylinositol 3,4,5-trisphosphate-dependent RAC exchanger 1	1.76491	30.0037	2.20343e-15	0
LRRC31,FLJ23259,FLJ40019	NM_024727	leucine rich repeat containing 31	13.0958	18.2691	1.4013e-45	0
OBP2A,OBP,OBP2C,OBPIIa,hOBPIIa	NM_014582	odorant binding protein 2A	29.4613	1.89186	0	0.00258
BBS5	NM_152384	Bardet-Biedl syndrome 5	16.3971	14.2885	0	0
DIO3,D3,5DIII,TXDI3,DIOIII	NM_001362	deiodinase, iodothyronine, type III	8.96165	21.6403	0	0
HBA2	NM_000517	hemoglobin, alpha 2	14.3798	15.7252	0	0
PLA2G4A,PLA2G4	NM_024420	phospholipase A2, group IVA (cytosolic, calcium-dependent)	14.1209	15.6945	0	0
MAP1B,MAP5,FUTSCH,FLJ38954	NM_005909	microtubule-associated protein 1B	22.4131	6.99389	9.6e-05	0.000143
ENPP1,M6S1,NPP1	NM_006208	ectonucleotide pyrophosphatase/phosphodiesterase 1	24.5976	4.32203	0	4.02416e-06
CTAG1A,ESO1,LAGE2A	NM_139250	cancer/testis antigen 1A	21.2198	7.46326	0	1.48883e-33
MEF2C	NM_002397	myocyte enhancer factor 2C	13.3576	15.2426	0	0
HLF,MGC33822	NM_002126	hepatic leukemia factor	13.4438	14.8295	0	0
KCNMB4	NM_014505	potassium large conductance calcium-activated channel, subfamily M, beta member 4	22.2014	5.89632	0	0
PDLIM1,CLIM1,CLP36	NM_020992	PDZ and LIM domain 1 (elfin)	11.2854	15.9807	0	0
FAM19A3,TAFA3,TAFA-3	NM_001004440	family with sequence similarity 19 (chemokine (C-C motif)-like), member A3	2.91587	24.3339	0.015777	1.7e-05
GREB1,KIAA0575	NM_014668	GREB1 protein	17.0012	10.1832	2.45768e-06	2.94888e-06
NXF3	NM_022052	nuclear RNA export factor 3	5.26485	21.9113	0	0
KRTAP9-4,KAP9.4,KRTAP9.4	NM_033191	keratin associated protein 9-4	14.6511	12.0701	3.51446e-42	0
HBA2	NM_000517	hemoglobin, alpha 2	12.8529	13.7116	0	0
FAM84A,NSE1,PP11517,FLJ35392	NM_145175	family with sequence similarity 84, member A	14.2686	12.1295	0	0
PCBP3,ALPHA-CP3	NM_020528	poly(rC) binding protein 3	9.21133	17.0027	0	0
THC2686967		Unknown	7.89463	17.1324	3.70012e-15	3.06169e-27
RNF207,C1orf188,FLJ32096,FLJ46380	NM_207396	ring finger protein 207	10.4445	14.4994	2.51675e-39	5.24015e-17
DBC1,FAM5A,DBCCR1	NM_014618	deleted in bladder cancer 1	12.807	11.975	0	0
ST8SIA6,SIAT8F,ST8SIA-VI	NM_001004470	ST8 alpha-N-acetyl-neuraminide alpha-2,8-sialyltransferase 6	16.0467	8.59364	2.5e-05	0.000545
LOC730978	XR_038583	PREDICTED: Homo sapiens misc_RNA (LOC730978), miscRNA.	18.592	5.81351	7.2e-05	0.002676
ENST00000318244		olfactory receptor, family 2, subfamily AJ, member 1 [Source:HGNC Symbol;Acc:15001] [ENST00000318244]	10.3832	13.9919	0.000236	6.2e-05
HSPA2,HSP70-2,HSP70-3	NM_021979	heat shock 70kDa protein 2	2.84199	21.1281	0.00168	0
DEFB130,DEFB-30	NM_001037804	defensin, beta 130	6.81584	17.1292	0.000672	0.000129
DCHS1,FIB1,CDH25	NM_003737	dachsous 1 (Drosophila)	13.1103	10.6529	0	1.32381e-40
SCML4,FLJ36252,dJ47M23.1	NM_198081	sex comb on midleg-like 4 (Drosophila)	15.1315	8.30447	0	3.44787e-28
C8ORFK29	AB196634	hypothetical LOC340393	10.593	12.6079	0	0
SHANK2,SHANK	NM_012309	SH3 and multiple ankyrin repeat domains 2	9.40949	13.7335	0	0
FLJ41747	AK123741	hypothetical gene supported by AK123741	2.38118	20.6442	0.000254	0
ENPP1		Ectonucleotide pyrophosphatase/phosphodiesterase 1 (E-NPP 1) (Phosphodiesterase I/nucleotide pyrophosphatase 1) (Plasma-cell membrane glycoprotein PC-1) [Includes: Alkaline phosphodiesterase I (EC 3.1.4.1); Nucleotide pyrophosphatase (EC 3.6.1.9)...	15.6467	7.23712	1.65556e-33	0.00036
ACSS1,ACAS2L,AceCS2L	NM_032501	acyl-CoA synthetase short-chain family member 1	12.9965	9.79596	1.61808e-18	3.44728e-23
CACNB2,MYSB,CAVB2	NM_000724	calcium channel, voltage-dependent, beta 2 subunit	16.6423	5.79413	2.3841e-16	6.69991e-08
TMEM25,FLJ14399	NM_032780	transmembrane protein 25	11.0988	11.3353	2.53265e-38	0
TGIF2LY,TGIFLY	NM_139214	TGFB-induced factor homeobox 2-like, Y-linked	14.189	8.19151	8.2e-05	0.00026
WFDC2	NM_080736	Homo sapiens WAP four-disulfide core domain 2 (WFDC2), transcript variant 2, mRNA [NM_080736]	18.2666	3.981	0	0.048709
TTN,TMD,CMH9,CMD1G	NM_133379	titin	8.71383	13.2169	0.001117	9e-05
THC2634493		Q76JW3_9NEOP (Q76JW3) NADH dehydrogenase subunit 5 (Fragment), partial (7%) [THC2634493]	14.7211	7.03438	3.51804e-06	0.001048
PAOX,PAO	NM_207128	polyamine oxidase (exo-N4-amino)	10.3709	11.3796	0	0
MTNR1B,MT2,MEL-1B-R	NM_005959	melatonin receptor 1B	4.32636	17.2249	0.021197	3.1e-05
CNTNAP4,CASPR4,KIAA1763	NM_033401	contactin associated protein-like 4	8.96584	12.5669	3.31882e-27	0
SPINK1,PCTT,PSTI,TATI,Spink3	NM_003122	serine peptidase inhibitor, Kazal type 1	10.3444	10.8613	0	0
LITAF,PIG7,CMT1C,SIMPLE,TP53I7	NM_004862	lipopolysaccharide-induced TNF factor	11.847	8.74628	4.20212e-38	4.09723e-30
CXCR4,FB22,HM89,LAP3,LCR1	NM_001008540	chemokine (C-X-C motif) receptor 4	15.5934	4.98178	0	8.5209e-27
CABYR,CBP86,FSP-2,MGC9117	NM_012189	calcium binding tyrosine-(Y)-phosphorylation regulated	10.1518	10.1996	2.46417e-14	1.11369e-14
LOC100130894	AK095020	hypothetical protein LOC100130894	8.55601	11.4243	1.45485e-29	6.43992e-28
SLC22A9,OAT4,OAT7,ust3	NM_080866	solute carrier family 22 (organic anion transporter), member 9	3.57623	16.2629	0.017676	4.33257e-20
TINAG,TIN1,TIN2,TIN-AG	NM_014464	tubulointerstitial nephritis antigen	10.3322	8.89414	2.15817e-30	6.12905e-25
NCRNA00175	NR_028082	Homo sapiens non-protein coding RNA 175 (NCRNA00175), transcript variant 1, non-coding RNA [NR_028082]	9.77338	9.43525	0	0
AIF1	NM_004847	Homo sapiens allograft inflammatory factor 1 (AIF1), transcript variant 2, mRNA [NM_004847]	11.8814	7.22365	0.000165	1.1e-05
FNDC8,DKFZp434H2215	NM_017559	fibronectin type III domain containing 8	8.48902	10.6128	0.000244	8.6e-05
EDG2,LPA1,VZG1,LPAR1	NM_057159	endothelial differentiation, lysophosphatidic acid G-protein-coupled receptor, 2	10.4095	8.32342	1.85262e-20	7.48389e-14
PCDH11Y,PCDHY,PCDH22	NM_032973	protocadherin 11 Y-linked	7.98029	10.2569	0.001239	0.000393
FIGNL2	NM_001013690	fidgetin-like 2	11.4219	6.42566	3.20329e-07	0.000533
LOC100133036	AK125850	hypothetical protein LOC100133036	11.5235	6.2059	0.000111	0.000828
ARAF,PKS2,A-RAF,ARAF1,RAFA1	NM_001654	v-raf murine sarcoma 3611 viral oncogene homolog	8.22668	9.22383	0	0
LOC389813	NM_001080482	similar to CG15216-PA	4.70393	12.7029	0.004329	8.54405e-06
LEFTY1,LEFTB,LEFTYB	NM_020997	left-right determination factor 1	3.39043	13.7731	0.00011	0
TLE1,ESG,ESG1,GRG1	NM_005077	transducin-like enhancer of split 1 (E(sp1) homolog, Drosophila)	2.59903	14.4878	6.35813e-08	0
MEGF6,EGFL3,KIAA0815	NM_001409	multiple EGF-like-domains 6	6.6269	10.3332	0	0
ODAM,APIN,FLJ20513	NM_017855	odontogenic, ameloblast asssociated	3.81913	13.1265	3.87946e-33	0
LOC100133959	XM_001720421	hypothetical protein LOC100133959	2.41298	14.3363	0.000342	5.9e-05
SCUBE3,CEGF3,FLJ34743,DKFZp686B1223,DKFZp686B09105,DKFZp686D20108	NM_152753	signal peptide, CUB domain, EGF-like 3	5.96931	10.4648	0.005917	0.000384
HECW2,NEDL2,DKFZp686M17164	NM_020760	HECT, C2 and WW domain containing E3 ubiquitin protein ligase 2	3.87296	12.4275	0.001543	1.38292e-18
KRTAP9-3,KAP9.3,KRTAP9.3	NM_031962	keratin associated protein 9-3	7.97642	8.13637	8.47578e-35	6.62655e-38
ISX,Pix-1,RAXLX,MGC138417,DKFZp781N2395	NM_001008494	intestine-specific homeobox	12.6686	3.38033	3.81775e-38	2.36654e-10
CNTNAP3,CASPR3,CNTNAP3A,RP11-290L7.1,RP11-138L21.1	NM_033655	contactin associated protein-like 3	5.62627	10.3139	0.002115	3.6e-05
KRTAP9-8,KAP9.8,KRTAP9.8	NM_031963	keratin associated protein 9-8	8.07076	7.84223	3.02499e-13	1.03101e-11
TMPRSS5,SPINESIN,MGC141886,MGC148044	NM_030770	transmembrane protease, serine 5 (spinesin)	12.5026	3.39624	0	2.03737e-08
CAPN6,CANPX,CAPNX,CalpM,DJ914P14.1	NM_014289	calpain 6	11.4812	4.36242	1.06456e-27	2.14765e-12
FLJ35767	NM_207459	FLJ35767 protein	1.8256	13.9944	5.2318e-16	0
INADL,Cipp,PATJ,FLJ26982	NM_176877	InaD-like (Drosophila)	8.14586	7.57795	0	0
TMSB4Y,TB4Y,MGC26307	NM_004202	thymosin beta 4, Y-linked	8.69922	6.9671	0.000603	8.39488e-06
GPRIN2,GRIN2,KIAA0514,MGC15171	NM_014696	G protein regulated inducer of neurite outgrowth 2	6.06376	9.43362	1.21828e-16	1.23653e-28
SLC2A5,GLUT5	NM_003039	solute carrier family 2 (facilitated glucose/fructose transporter), member 5	12.8874	2.56937	3.12574e-41	0.000123
LY75,CD205,CLEC13B,DEC-205,GP200-MR6	NM_002349	lymphocyte antigen 75	9.9826	5.45279	0	1.75604e-08
TNFRSF11A,OFE,ODFR,RANK,CD265,TRANCER	NM_003839	tumor necrosis factor receptor superfamily, member 11a, NFKB activator	6.77266	8.48594	0	0
WNT11,HWNT11,MGC141946,MGC141948	NM_004626	wingless-type MMTV integration site family, member 11	4.72506	10.4939	9.54884e-35	0
KRTAP12-3,KRTAP12.3	NM_198697	keratin associated protein 12-3	4.90577	10.2789	0.004105	0.0003
ID4,IDB4	NM_001546	inhibitor of DNA binding 4, dominant negative helix-loop-helix protein	6.81022	8.29299	7.03844e-41	0
PEG10,Edr,HB-1,Mar2,MEF3L,Mart2,RGAG3,KIAA1051	NM_001040152	paternally expressed 10	5.97107	9.05488	7.9465e-36	0
SLC28A1,CNT1,HCNT1	NM_201651	solute carrier family 28 (sodium-coupled nucleoside transporter), member 1	6.47536	8.41352	0.003127	0.000869
KRTAP17-1,KAP17.1,KRTAP16.1,KRTAP17.1	NM_031964	keratin associated protein 17-1	8.13356	6.42473	0	0
FRZB,FRE,FZRB,hFIZ,FRITZ,FRP-3,FRZB1,SFRP3,SRFP3,FRZB-1,FRZB-PEN	NM_001463	frizzled-related protein	3.71611	10.8392	1.5e-05	6.45398e-16
MAGEA8,MAGE8,MGC2182	NM_005364	melanoma antigen family A, 8	7.8269	6.53482	0	2.4676e-39
LOC388333	XM_371014	hypothetical LOC388333	8.59084	5.23272	0.000293	0.000958
CHN2,BCH,ARHGAP3,RHOGAP3,MGC138360	NM_004067	chimerin (chimaerin) 2	6.01553	7.79345	5.64578e-16	8.0006e-31
C21orf125	NM_194309	Homo sapiens chromosome 21 open reading frame 125 (C21orf125), mRNA [NM_194309]	9.19332	4.57791	3.2e-05	0.014771
KCNJ2,IRK1,LQT7,SQT3,HHIRK1,KIR2.1,HHBIRK1	NM_000891	potassium inwardly-rectifying channel, subfamily J, member 2	11.4814	2.20797	0	3.3016e-12
PAOX,PAO,MGC45464,DKFZp434J245,RP11-122K13.11	NM_152911	polyamine oxidase (exo-N4-amino)	6.60299	7.06872	0	0
OBP2B,hOBPIIb,MGC119022	NM_014581	odorant binding protein 2B	12.202	1.46746	0	2.7e-05
ARSJ,FLJ23548	NM_024590	arylsulfatase family, member J	7.08603	6.52362	0.000264	0.000261
DNHD2,FLJ40427	AK128592	dynein heavy chain domain 2	2.54838	10.8783	0.000841	3.01883e-27
LOC344657	NM_001080460	similar to LEThal family member (let-413)	4.77603	8.63036	2.19021e-09	2.74288e-20
DAB2,DOC2,DOC-2,FLJ26626	NM_001343	disabled homolog 2, mitogen-responsive phosphoprotein (Drosophila)	8.01609	5.31309	1.01556e-13	1.42778e-09
ITGB8	NM_002214	integrin, beta 8	8.4837	4.79798	0	0
VAV3,FLJ40431	NM_006113	vav 3 guanine nucleotide exchange factor	6.7749	6.46991	0	0
COL12A1,COL12A1L,BA209D8.1,DJ234P15.1	NM_004370	collagen, type XII, alpha 1	3.37997	9.71458	5.31138e-08	2.79195e-30
KRTAP3-3,KAP3.3,KRTAP3.3,MGC95374	NM_033185	keratin associated protein 3-3	6.48419	6.5836	0	1.49994e-36
ALDH1A1,ALDC,ALDH1,PUMB1,ALDH11,RALDH1,ALDH-E1,MGC2318	NM_000689	aldehyde dehydrogenase 1 family, member A1	6.95169	6.08885	0	0
CD200,MRC,MOX1,MOX2,OX-2	NM_001004196	CD200 molecule	10.9289	1.7984	0	0.000419
FAM90A7	NM_001136572	Homo sapiens family with sequence similarity 90, member A7 (FAM90A7), mRNA [NM_001136572]	6.36991	6.32108	0.000178	0.001372
LOC100131435	XM_001715263	hypothetical protein LOC100131435	4.5249	8.09395	1.94736e-10	1.8e-05
LOC643486	NR_003539	Homo sapiens hCG1811337 (LOC643486) on chromosome X.	6.50622	6.10445	0.001115	0.001663
WFDC2	NM_080734	Homo sapiens WAP four-disulfide core domain 2 (WFDC2), transcript variant 4, mRNA [NM_080734]	10.7412	1.7024	0	1.3e-05
SOSTDC1,USAG1,CDA019,ECTODIN,DKFZp564D206	NM_015464	sclerostin domain containing 1	6.6074	5.7504	0.00394	0.01198
CLEC4D,MCL,MPCL,CLEC6,CLEC-6,CLECSF8,MGC40078	NM_080387	C-type lectin domain family 4, member D	10.2114	2.13728	0.000313	0.076156
ADRB1,RHR,B1AR,ADRB1R,BETA1AR	NM_000684	adrenergic, beta-1-, receptor	6.3671	5.94713	1.05721e-25	5.96595e-19
ATOH1,ATH1,HATH1,MATH-1	NM_005172	atonal homolog 1 (Drosophila)	2.02812	10.2779	0.076732	1.3e-05
TRD@	AK301274	Homo sapiens cDNA FLJ53668 complete cds. [AK301274]	3.98902	8.24967	0.000127	2.25935e-11
SLC3A1,D2H,ATR1,NBAT,RBAT,CSNU1,FLJ34681	NM_000341	solute carrier family 3 (cystine, dibasic and neutral amino acid transporters, activator of cystine, dibasic and neutral amino acid transport), member 1	4.42855	7.77914	6.00167e-30	0
SOX6,HSSOX6	NM_017508	SRY (sex determining region Y)-box 6	6.80381	5.3523	0.00116	0.015131
TSPAN32,PHMX,PHEMX,TSSC6,FLJ17158,FLJ97586,MGC22455	NM_139022	tetraspanin 32	4.54848	7.59172	0	0
ADH1C,ADH3	NM_000669	alcohol dehydrogenase 1C (class I), gamma polypeptide	5.99167	6.14667	0	1.682e-10
LOC284561	AK023809	hypothetical protein LOC284561	6.39865	5.59813	1.5e-05	5.3e-05
LOC644139	NM_001101387	hCG1776018	6.27691	5.69951	2.10414e-21	5.76748e-13
LOC150763	NM_207328	hypothetical protein LOC150763	7.90157	4.01082	1.88441e-32	7.89003e-08
ABCC6P1	NR_003569	Homo sapiens ATP-binding cassette, sub-family C, member 6 pseudogene 1 (ABCC6P1) on chromosome 16.	7.54989	4.35747	0	5.31191e-21
KRTAP9-9,KAP9.5,KAP9.9,KRTAP9-5,KRTAP9.9	AJ406949	keratin associated protein 9-9	5.51345	6.35046	1.13501e-27	1.69919e-37
unknown	AF289601	Homo sapiens clone pp8142 unknown mRNA.	4.26212	7.52347	3.79931e-09	9.57946e-16
LASS1,LAG1,UOG1,CerS1,MGC90349	NM_198207	LAG1 homolog, ceramide synthase 1	1.97402	9.69806	0.078943	2.42275e-23
D83692	D83692	Human mRNA for immunoglobulin M (IgM), partial cds (VH3-N-D-N-JH4), clone H2-39E. [D83692]	6.16854	5.49284	1.84311e-09	0.000105
ENST00000316005		protein kinase N2 [Source:HGNC Symbol;Acc:9406] [ENST00000316005]	5.79542	5.84981	4.48744e-25	1.82725e-21
FAM69A,FLJ23493	NM_001006605	family with sequence similarity 69, member A	5.65219	5.95007	0	0
ENST00000377548	BX337332	BX337332 Homo sapiens PLACENTA COT 25-NORMALIZED Homo sapiens cDNA clone CS0DI040YE21 5-PRIME, mRNA sequence.	4.00973	7.54734	1.33645e-37	0
STOM,BND7,EPB7,EPB72	NM_198194	stomatin	4.35912	7.18306	0.009664	1.68393e-06
KCND2,RK5,KV4.2,KIAA1044,MGC119702,MGC119703	NM_012281	potassium voltage-gated channel, Shal-related subfamily, member 2	4.86836	6.61035	0.005504	0.000387
AKNA,FLJ31001,FLJ33184,KIAA1968,RP11-82I1.4	NM_030767	AT-hook transcription factor	4.76255	6.56477	0.030149	4e-05
LOC400891	NM_001013675	Homo sapiens similar to chromosome 14 open reading frame 166B (LOC400891)	3.82231	7.43628	9.41925e-08	2.32187e-21
ZNF257,BMZF4,BMZF-4	NM_033468	zinc finger protein 257	8.50264	2.71345	0.001202	0.001457
ABCC6,ARA,PXE,MLP1,MRP6,PXE1,ABC34,MOATE,EST349056	NM_001079528	ATP-binding cassette, sub-family C (CFTR/MRP), member 6	6.24806	4.88959	0	0
HTR1D,HTRL,RDC4,HT1DA,5-HT1D,HTR1DA	NM_000864	5-hydroxytryptamine (serotonin) receptor 1D	9.03293	2.0633	0	2.3e-05
CBFA2T3,ETO2,MTG16,MTGR2,ZMYND4	NM_005187	core-binding factor, runt domain, alpha subunit 2; translocated to, 3	4.25101	6.7936	5.56198e-14	6.55146e-32
WFDC8,WAP8,C20orf170,dJ461P17.1	NM_130896	WAP four-disulfide core domain 8	9.03603	1.99128	0.000861	0.026754
EPAS1,HLF,MOP2,ECYT4,HIF2A,PASD2	NM_001430	endothelial PAS domain protein 1	5.92424	5.0662	0	0
ABCG2,MRX,MXR,ABCP,BCRP,BMDP,MXR1,ABC15,BCRP1,CD338,CDw338,EST157481,MGC102821	NM_004827	ATP-binding cassette, sub-family G (WHITE), member 2	3.05674	7.92183	9.30514e-20	0
AK291611	AK291611	Homo sapiens cDNA FLJ77147 complete cds, highly similar to Homo sapiens T cell receptor gamma variable 7	7.5931	3.19153	0.002755	0.089441
C21orf55,C21orf78	NM_017833	chromosome 21 open reading frame 55	4.9916	5.75663	1.47994e-07	1.10174e-06
LOC401089	NM_001040061	FLJ43329 protein	2.96475	7.70149	0.029668	0.00039
TSPAN32,PHMX,PHEMX,TSSC6,FLJ17158,FLJ97586,MGC22455	NM_139022	tetraspanin 32	3.85842	6.67903	0	0
INSM1,IA1,IA-1	NM_002196	insulinoma-associated 1	4.24283	6.21737	8.95948e-41	0
SLC3A1,D2H,ATR1,NBAT,RBAT,CSNU1,FLJ34681	NM_000341	solute carrier family 3 (cystine, dibasic and neutral amino acid transporters, activator of cystine, dibasic and neutral amino acid transport), member 1	3.39809	7.06032	1.42868e-07	2.21995e-20
BQ184357	BQ184357	UI-E-EJ1-ajs-n-23-0-UI.s1 UI-E-EJ1 Homo sapiens cDNA clone UI-E-EJ1-ajs-n-23-0-UI 3', mRNA sequence.	4.97026	5.47349	8.13681e-15	9.09514e-14
KRTAP3-2,KAP3.2,KRTAP3.2	NM_031959	keratin associated protein 3-2	5.7266	4.69094	0	0
CAMK2N1,PRO1489,MGC22256,RP11-401M16.1	NM_018584	calcium/calmodulin-dependent protein kinase II inhibitor 1	8.09038	2.21178	0	0
SHF,MGC126650,MGC126652	NM_138356	Src homology 2 domain containing F	4.83232	5.45396	0.000422	1.9854e-14
DYNC1I1,DNCI1,DNCIC1	NM_004411	dynein, cytoplasmic 1, intermediate chain 1	2.71226	7.51724	0.000865	3.62652e-34
SVOPL,MGC46715	NM_174959	SVOP-like	6.6274	3.60134	0	1.72817e-26
PNMA1,MA1	NM_006029	paraneoplastic antigen MA1	4.23757	5.96074	1.21913e-43	1.74808e-16
COL23A1,DKFZp434K0621	BC042428	collagen, type XXIII, alpha 1	1.20056	8.91379	0.000338	0
DIO3OS	NR_002770	Homo sapiens deiodinase, iodothyronine, type III opposite strand (DIO3OS) on chromosome 14.	4.77437	5.29958	0	0
ATP2B4,MXRA1,PMCA4,ATP2B2,PMCA4b,PMCA4x,DKFZp686M088,DKFZp686G08106	NM_001684	ATPase, Ca++ transporting, plasma membrane 4	3.95706	6.08291	0	0
CSF1,MCSF,MGC31930	NM_172210	colony stimulating factor 1 (macrophage)	4.1833	5.83619	6.4306e-11	0.005459
HTR3B,5-HT3B	NM_006028	5-hydroxytryptamine (serotonin) receptor 3B	3.24827	6.71348	0.077321	0.002536
OLFM3,NOE3,NOELIN3,OPTIMEDIN,NOELIN3_V1,NOELIN3_V2,NOELIN3_V3,NOELIN3_V4,NOELIN3_V5,NOELIN3_V6	NM_058170	olfactomedin 3	3.09473	6.80274	0.07758	0.001254
LOC643988	XR_042003	PREDICTED: Homo sapiens misc_RNA (LOC643988), miscRNA.	4.90313	4.91646	0	0
DIDO1,BYE1,DIO1,DATF1,DIDO2,DIDO3,DIO-1,FLJ11265,KIAA0333,MGC16140,C20orf158,dJ885L7.8,DKFZp434P1115	NM_022105	death inducer-obliterator 1	4.42477	5.35907	4.48416e-44	1.21759e-41
AGXT,AGT,PH1,SPT,AGT1,SPAT,TLH6,AGXT1	NM_000030	alanine-glyoxylate aminotransferase	3.82931	5.77869	0	0
C6orf97,FLJ23305,bA282P11.1	NM_025059	chromosome 6 open reading frame 97	7.86934	1.70845	0	0.003135
ADH1A,ADH1	NM_000667	alcohol dehydrogenase 1A (class I), alpha polypeptide	5.45913	4.0205	2.52072e-11	2.19333e-09
ENST00000426446		Putative uncharacterized protein ENSP00000389952 Fragment	4.15115	5.32202	3.51724e-12	8.93299e-21
IGFBP3,IBP3,BP-53	NM_001013398	insulin-like growth factor binding protein 3	3.34493	6.1254	0	0
FLJ30679	AK055241	hypothetical protein FLJ30679	4.40378	4.99876	0.022027	6.18666e-11
TERT,TP2,TRT,EST2,TCS1,hEST2	NM_198253	telomerase reverse transcriptase	4.16217	5.22498	0	0
ABCB1,CLCS,MDR1,P-gp,PGY1,ABC20,CD243,GP170,MGC163296	NM_000927	ATP-binding cassette, sub-family B (MDR/TAP), member 1	4.26091	5.12434	0	0
DEFB108B	NM_001002035	defensin, beta 108B	2.46403	6.79109	0.086005	0.000118
KIAA1324,EIG121,MGC150624,RP11-352P4.1	NM_020775	KIAA1324	5.48908	3.75773	0	0
MIA2,FLJ22404	NM_054024	melanoma inhibitory activity 2	5.02236	4.02787	0	0
NETO2,NEOT2,FLJ10430,FLJ14724,FLJ90456	NM_018092	neuropilin (NRP) and tolloid (TLL)-like 2	6.02033	2.97281	0.003719	4.1e-05
ORM2,AGP2,AGP-B,AGP-B'	NM_000608	orosomucoid 2	1.55639	7.42421	3.8188e-07	0
PCP4,PEP-19	NM_006198	Purkinje cell protein 4	7.67162	1.10671	0	0.001884
AGBL4,CCP6,FLJ14442	NM_032785	ATP/GTP binding protein-like 4	5.61872	3.15345	0.001509	0.074669
LOC440047	CN273640	hypothetical LOC440047	3.01242	5.73908	0.055574	0.000169
CPXCR1	NM_033048	CPX chromosome region, candidate 1	3.65568	5.04644	1.69711e-34	0
GCNT1,G6NT,C2GNT,C2GNT1,NACGT2,NAGCT2,C2GNT-L,MGC126335,MGC126336	NM_001097634	glucosaminyl (N-acetyl) transferase 1, core 2 (beta-1,6-N-acetylglucosaminyltransferase)	5.49932	3.16384	5.71221e-38	3.23007e-24
C1orf125,FLJ25438,FLJ32940,DKFZp686H1423,RP11-215I23.2	NM_144696	chromosome 1 open reading frame 125	4.73101	3.91259	1.13111e-15	1.20949e-06
LOC284900	NR_026962	Homo sapiens hypothetical LOC284900 (LOC284900), transcript variant 2	4.29354	4.30959	0	0
THC2696614		AK223183 arylsulfatase E precursor variant	2.91331	5.67097	1.27959e-39	0
ETV7,TEL2,TELB,TEL-2	NM_016135	ets variant gene 7 (TEL2 oncogene)	4.68212	3.87091	4.90455e-44	2.83074e-26
C6orf97,FLJ23305,bA282P11.1	NM_025059	chromosome 6 open reading frame 97	6.6245	1.8934	0	6.27938e-16
ROBO1,SAX3,DUTT1,FLJ21882,MGC131599,MGC133277	NM_133631	roundabout, axon guidance receptor, homolog 1 (Drosophila)	2.62939	5.85832	4.69569e-15	4.48026e-40
PTGS2,COX2,COX-2,PHS-2,PGG/HS,PGHS-2,hCox-2,GRIPGHS	NM_000963	prostaglandin-endoperoxide synthase 2 (prostaglandin G/H synthase and cyclooxygenase)	5.25668	3.16012	0	2.33739e-24
DHRS3,SDR1,RDH17,Rsdr1,retSDR1	NM_004753	dehydrogenase/reductase (SDR family) member 3	4.50074	3.85478	0	0
ENST00000399670		HLA class II histocompatibility antigen, DQ(1) beta chain Precursor (DC-3 beta chain)	4.77702	3.55652	0.006366	0.048978
SOX8,MGC24837	NM_014587	SRY (sex determining region Y)-box 8	6.02764	2.27725	0	4.65843e-17
C11orf21	NM_001142946	Homo sapiens chromosome 11 open reading frame 21 (C11orf21), transcript variant 1	3.75056	4.53277	0	0
RASGEF1B,GPIG4,FLJ31695,MGC46251	NM_152545	RasGEF domain family, member 1B	4.42826	3.79703	4.42858e-19	3.0376e-13
SRL	NM_001098814	sarcalumenin	5.67518	2.53809	0	1.38292e-10
SELV	NM_182704	selenoprotein V	4.70796	3.45771	0.029231	0.000608
FLJ45803	NM_207429	FLJ45803 protein	5.14897	2.95566	8.03064e-13	1.3e-05
PNMA1,MA1	NM_006029	paraneoplastic antigen MA1	3.56246	4.52048	4.67028e-40	4.90455e-44
PCK1,PEPCK1,PEPCKC,PEPCK-C,MGC22652	NM_002591	phosphoenolpyruvate carboxykinase 1 (soluble)	5.85062	2.19306	0	1.26837e-26
ANXA13,ISA,ANX13,MGC150460	NM_001003954	annexin A13	2.9396	5.07912	1.40838e-36	0
TMEM166,FLJ13391	NM_032181	transmembrane protein 166	5.09068	2.92522	0	0
C6orf50,NAG19,KIAA0536	AF210650	chromosome 6 open reading frame 50	4.18433	3.82609	0.037518	0.055731
PNLIPRP1,PLRP1	NM_006229	pancreatic lipase-related protein 1	4.11801	3.8892	0.03992	0.046082
CNTNAP4,CASPR4,KIAA1763	NM_138994	contactin associated protein-like 4	3.69746	4.26761	5.6081e-08	4.05726e-06
SFTPB,SP-B,PSP-B,SFTB3,SFTP3,SMDP1	NM_000542	surfactant, pulmonary-associated protein B	2.60124	5.29406	0.044482	1.01645e-11
DPYSL4,CRMP3,DRP-4,ULIP4	NM_006426	dihydropyrimidinase-like 4	1.66619	6.21799	0.020832	2.56226e-24
ABCC6,ARA,PXE,MLP1,MRP6,PXE1,ABC34,MOATE,EST349056	NM_001079528	ATP-binding cassette, sub-family C (CFTR/MRP), member 6	4.2985	3.57508	0	0
ATP6V0A4,A4,STV1,VPH1,VPP2,RTA1C,RTADR,ATP6N2,RDRTA2,ATP6N1B,MGC130016,MGC130017	NM_020632	ATPase, H+ transporting, lysosomal V0 subunit a4	3.85799	3.96309	3.36923e-08	1.26282e-08
LOC253012	NM_001039372	hypothetical protein LOC253012	2.47243	5.32414	5.15513e-33	0
CECR9	AF307449	cat eye syndrome chromosome region, candidate 9	3.27331	4.43441	0.002532	0.006402
FAM176A	NM_001135032	Homo sapiens family with sequence similarity 176, member A (FAM176A), transcript variant 1	5.04667	2.62809	0	3.26325e-13
UTRN,DRP,DMDL,DRP1,FLJ23678	NM_007124	utrophin	2.58235	5.0638	1.38328e-25	0.031225
MUC3A,MUC3	AB038784	mucin 3A, cell surface associated	4.42838	3.18043	3.27893e-29	1.32858e-06
C9orf21	NM_153698	chromosome 9 open reading frame 21	4.93152	2.67335	8.83699e-14	0.000438
NEBL,LNEBL,bA56H7.1,MGC119746,MGC119747	NM_006393	nebulette	2.32771	5.255	5.74186e-17	1.30916e-31
GPR160,GPCR1,GPCR150	NM_014373	G protein-coupled receptor 160	3.72284	3.84188	0	0
BC015720	BC015720	Homo sapiens, clone IMAGE:3909165, mRNA.	4.69542	2.85817	3.49243e-11	0.0266
FAM148A,NLF1,DKFZp686O2263	NM_207322	family with sequence similarity 148, member A	4.72547	2.82174	0	0
ZC3H12D	XM_291154	Homo sapiens zinc finger CCCH-type containing 12D (ZC3H12D), mRNA.	4.03104	3.49844	0.040433	0.028058
ALDH7A1	AK123774	aldehyde dehydrogenase 7 family, member A1	2.34637	5.16453	0.005943	5.33772e-17
MYADM,SB135	NM_001020818	myeloid-associated differentiation marker	3.81104	3.69953	0	0
EPHB1,ELK,NET,Hek6,EPHT2,FLJ37986	NM_004441	EPH receptor B1	3.11161	4.30745	4.67885e-14	6.57661e-29
ARL4D,ARL6,ARF4L	NM_001661	ADP-ribosylation factor-like 4D	3.45722	3.95788	4.03964e-10	1.44265e-13
FGFR3,ACH,CEK2,JTK4,CD333,HSFGFR3EX	NM_000142	fibroblast growth factor receptor 3 (achondroplasia, thanatophoric dwarfism)	3.33767	4.07541	0	0
SLC4A4,KNBC,NBC1,NBC2,pNBC,HNBC1,hhNMC,SLC4A5,DKFZp781H1314	NM_003759	solute carrier family 4, sodium bicarbonate cotransporter, member 4	2.68859	4.69489	0.001512	4.4142e-08
SORBS1,CAP,FLAF2,R85FL,SH3D5,SORB1,SH3P12,FLJ12406,KIAA1296,DKFZp451C066,DKFZp586P1422	NM_001034954	sorbin and SH3 domain containing 1	3.45528	3.91841	5.61423e-37	1.56105e-42
AX747708	AX747708	Sequence 1233 from Patent EP1308459. [AX747708]	5.05323	2.31254	0.002624	0.025926
ENST00000394874		protein kinase C, epsilon [Source:HGNC Symbol;Acc:9401] [ENST00000394874]	3.73229	3.62491	1.72108e-06	9.8e-05
VSIG8	NM_001013661	V-set and immunoglobulin domain containing 8	3.10805	4.23109	0	0
FAM107B,C10orf45,FLJ45505,MGC11034,MGC90261	NM_031453	family with sequence similarity 107, member B	2.33953	4.99571	1.88895e-42	0
FAM107B,C10orf45,FLJ45505,MGC11034,MGC90261	NM_031453	family with sequence similarity 107, member B	2.20764	5.12497	0	0
LOC153546	AK055939	hypothetical protein LOC153546	3.56366	3.72563	0	0
HTR1D,HTRL,RDC4,HT1DA,5-HT1D,HTR1DA	M81589	5-hydroxytryptamine (serotonin) receptor 1D	5.33446	1.93726	4.48084e-09	0.098095
SCARNA17	NR_003003	Homo sapiens small Cajal body-specific RNA 17 (SCARNA17) on chromosome 18.	3.26615	3.99344	0	0
ARSE,CDPX,CDPX1,CDPXR,MGC163310	NM_000047	arylsulfatase E (chondrodysplasia punctata 1)	2.47815	4.76624	2.82338e-37	0
ADAMTS9,FLJ42955,KIAA1312	NM_182920	ADAM metallopeptidase with thrombospondin type 1 motif, 9	4.09043	3.14318	0	0
ZG16,MGC34820	NM_152338	zymogen granule protein 16	3.2589	3.94988	0.003253	3.75558e-10
SLC36A4,PAT4,FLJ38932	NM_152313	solute carrier family 36 (proton/amino acid symporter), member 4	2.16731	5.03709	0.08194	4.01454e-11
FAM107B,C10orf45,FLJ45505,MGC11034,MGC90261	NM_031453	family with sequence similarity 107, member B	2.29655	4.89698	0	0
ADAM8	NM_001109	Homo sapiens ADAM metallopeptidase domain 8 (ADAM8), mRNA.	3.21393	3.97429	0	0
C1orf194	XM_059104	chromosome 1 open reading frame 194	4.64351	2.53507	5.4e-05	0.029447
C14orf169,NO66,MAPJD,FLJ21802	NM_024644	chromosome 14 open reading frame 169	1.58679	5.56632	1.14433e-11	0
SPIB,SPI-B	NM_003121	Spi-B transcription factor (Spi-1/PU.1 related)	1.54077	5.60811	6.30563e-11	0
CTTNBP2,Orf4,C7orf8,CORTBP2,FLJ34229,KIAA1758,MGC104579	NM_033427	cortactin binding protein 2	3.14171	3.9775	0	0
DKK4,DKK-4,MGC129562,MGC129563	NM_014420	dickkopf homolog 4 (Xenopus laevis)	2.97087	4.08566	4.15485e-42	0
ANPEP,APN,CD13,LAP1,PEPN,gp150	NM_001150	alanyl (membrane) aminopeptidase (aminopeptidase N, aminopeptidase M, microsomal aminopeptidase, CD13, p150)	4.51352	2.53319	1.97248e-14	0.003031
ABCC6,ARA,PXE,MLP1,MRP6,PXE1,ABC34,MOATE,EST349056	NM_001079528	ATP-binding cassette, sub-family C (CFTR/MRP), member 6	3.74609	3.26516	0	0
SYCN,SYL,INSSA1,FLJ27441	BC121075	syncollin	2.59299	4.38614	0.02266	0.006389
FAM3B,2-21,ORF9,PANDER,PRED44,C21orf11,C21orf76	NM_058186	family with sequence similarity 3, member B	5.45992	1.51725	0	1.29254e-08
SLED1	AY358224	RTFV9368	2.87026	4.09031	2.1e-05	1.79837e-06
KCNN4,IK1,SK4,KCA4,hSK4,IKCA1,hKCa4,KCa3.1,hIKCa1	NM_002250	potassium intermediate/small conductance calcium-activated channel, subfamily N, member 4	3.45341	3.50087	0	0
GAS1	NM_002048	growth arrest-specific 1	4.63643	2.31197	0.000418	0.011758
ITPKA,IP3KA	NM_002220	inositol 1,4,5-trisphosphate 3-kinase A	5.77392	1.16739	0	0.000229
LOC389257	NM_001080478	leucine-rich repeat-containing protein 14-like	3.33081	3.59598	0.000126	2.22557e-06
TCN1,TC1,TCI	NM_001062	transcobalamin I (vitamin B12 binding protein, R binder family)	4.35701	2.52157	2.35424e-15	3.3e-05
THC2667706		XM_805352 acylphosphatase {Trypanosoma cruzi strain CL Brener} (exp=-1; wgp=0; cg=0), partial (10%) [THC2667706]	2.15589	4.69177	5.00116e-11	2.24295e-26
FLJ30428	AK054990	similar to hypothetical protein A230046P18; cDNA sequence BC055759	2.38945	4.44695	7.58116e-07	3.57002e-18
LOC100131514	XM_001718671	similar to intestinal mucin MUC3B	3.55539	3.2775	0.040451	0.013697
SLC39A5	NM_001135195	Homo sapiens solute carrier family 39 (metal ion transporter), member 5 (SLC39A5), transcript variant 2, mRNA [NM_001135195]	3.89713	2.86324	0	0
OXER1,GPCR,GPR170,TG1019	NM_148962	oxoeicosanoid (OXE) receptor 1	3.15191	3.57941	0	0
CNN3	NM_001839	calponin 3, acidic	2.37125	4.31814	1.15781e-38	0
SORBS1,CAP,FLAF2,R85FL,SH3D5,SORB1,SH3P12,FLJ12406,KIAA1296,DKFZp451C066,DKFZp586P1422	NM_001034954	sorbin and SH3 domain containing 1	3.18953	3.49326	0	0
ABCC6,ARA,PXE,MLP1,MRP6,PXE1,ABC34,MOATE,EST349056	NM_001171	ATP-binding cassette, sub-family C (CFTR/MRP), member 6	3.77215	2.90267	0	0
LOC100130882	XM_001715346	hypothetical protein LOC100130882	3.25674	3.39936	0.042247	6.42937e-09
LOC100133306	AK125136	hypothetical protein LOC100133306	3.73096	2.91681	1.03203e-12	9.2e-05
DLL4,hdelta2,MGC126344	NM_019074	delta-like 4 (Drosophila)	2.65915	3.97748	2.09199e-22	1.52461e-42
GRIK2,EAA4,GLR6,MRT6,GLUK6,GLUR6,MGC74427	NM_021956	glutamate receptor, ionotropic, kainate 2	1.76995	4.86381	0.024709	3.40897e-17
ZCWPW1,ZCW1,FLJ10057,DKFZp434N0510	NM_017984	zinc finger, CW type with PWWP domain 1	4.33499	2.25761	0.000403	0.008612
MUPCDH,MUCDHL,MU-PCDH,FLJ20219	NM_031264	mucin-like protocadherin	2.86581	3.66159	0.008592	0.001896
CREB3L3,CREB-H,HYST1481,MGC126553,MGC126557	NM_032607	cAMP responsive element binding protein 3-like 3	2.70103	3.82432	0.029699	0.000975
COL8A2,FECD,PPCD,PPCD2,FLJ00201,MGC116970,MGC116972	NM_005202	collagen, type VIII, alpha 2	3.90191	2.5983	0.012412	0.03579
KIF12,RP11-56P10.3	NM_138424	kinesin family member 12	3.2715	3.18515	3.7489e-12	6.4556e-11
DHRS4,NRDR,DHRS4L2,SDR-SRL,humNRDR,FLJ11008,SCAD-SRL	NM_021004	dehydrogenase/reductase (SDR family) member 4	1.47539	4.96906	2.30485e-16	0
DLX6,MGC125282,MGC125283,MGC125284,MGC125285	NM_005222	distal-less homeobox 6	3.11573	3.27267	6.40007e-39	5.5556e-33
THC2533951		Unknown	1.24993	5.12896	0.060884	2.09265e-33
AK021797	AK021797	Homo sapiens cDNA FLJ11735 fis, clone HEMBA1005447. [AK021797]	1.1444	5.23244	0.067217	0
MUC6	AK092533	mucin 6, oligomeric mucus/gel-forming	3.18368	3.17556	1.74556e-34	9.73433e-37
ZNF10,KOX1	NM_015394	zinc finger protein 10	2.10404	4.19062	7.31692e-10	2.7862e-32
SLC9A1,APNH,NHE1,FLJ42224	BC012121	solute carrier family 9 (sodium/hydrogen exchanger), member 1 (antiporter, Na+/H+, amiloride sensitive)	2.89845	3.30238	2.25808e-07	3.82913e-08
UMODL1	NM_173568	uromodulin-like 1	2.51117	3.68323	0.038639	0.027779
SNAI2,SLUG,WS2D,SLUGH1,MGC10182	NM_003068	snail homolog 2 (Drosophila)	3.05582	3.13482	1.60685e-09	7.68411e-09
DAPK2,DRP-1,MGC119312	NM_014326	death-associated protein kinase 2	3.38537	2.77426	0	1.07725e-37
LOC100129619	XM_001717266	hypothetical protein LOC100129619	3.51459	2.56778	0.007492	0.076384
LOC730091	AK056401	hypothetical protein LOC730091	3.07361	2.97583	0.000516	0.000654
HKDC1,FLJ22761,FLJ37767,MGC125688	NM_025130	hexokinase domain containing 1	2.00886	4.0367	0	0
LRIG1,LIG1,LIG-1,DKFZP586O1624	NM_015541	leucine-rich repeats and immunoglobulin-like domains 1	3.05134	2.95019	0	0
HBA2	NM_000517	hemoglobin, alpha 2	2.74083	3.22596	5.98019e-24	1.37119e-15
PGAP1,Bst1,FLJ42774,ISPD3024	NM_024989	post-GPI attachment to proteins 1	3.94479	1.99259	1.92863e-11	0.008599
PRUNE2,BMCC1,BNIPXL,C9orf65,KIAA0367,A214N16.3,bA214N16.3,RP11-58J3.2,DKFZp762K117	NM_015225	prune homolog 2 (Drosophila)	2.20054	3.73334	0.061468	6.34821e-09
EFNA5,AF1,EFL5,RAGS,EPLG7,GLC1M,LERK7	NM_001962	ephrin-A5	3.41275	2.46847	0.000857	0.000103
BBS7,BBS2L1,FLJ10715	NM_018190	Bardet-Biedl syndrome 7	3.05704	2.77587	9.2773e-35	2.98446e-22
LOC120376	BC110079	hypothetical protein LOC120376	3.97462	1.82867	0	1.10149e-31
LOC200772	BC040629	hypothetical protein LOC200772	3.14236	2.65022	1.63683e-31	1.08181e-17
NEDD9,CASL,HEF1,CAS-L,dJ49G10.2,dJ761I2.1	NM_182966	neural precursor cell expressed, developmentally down-regulated 9	2.73496	3.05449	0.000441	5.5e-05
FAM69A,FLJ23493	NM_001006605	family with sequence similarity 69, member A	2.85012	2.93206	0.016414	0.021082
TTBK1,BDTK,KIAA1855,RP3-330M21.4	NM_032538	tau tubulin kinase 1	2.53382	3.21213	4.95651e-10	5.75701e-11
PCDH21,PRCAD,KIAA1775,DKFZp434A132	NM_033100	protocadherin 21	1.7937	3.94339	1.89476e-06	1.72979e-27
KLK3,APS,PSA,hK3,KLK2A1	NM_001030050	kallikrein-related peptidase 3	2.24203	3.46372	7.75592e-09	2.72318e-25
SPECC1,NSP,FLJ36955,HCMOGT-1	NM_152904	sperm antigen with calponin homology and coiled-coil domains 1	2.693	3.00911	8.7772e-36	4.46371e-27
SPECC1,NSP,FLJ36955,HCMOGT-1	NM_001033553	sperm antigen with calponin homology and coiled-coil domains 1	2.96211	2.73333	2.55765e-07	0.001218
MYO7B,DKFZp686A08248	BC035615	myosin VIIB	3.48204	2.20689	1.61186e-28	4.83798e-15
MYOM1,SKELEMIN,MGC134946,MGC134947	NM_003803	myomesin 1, 185kDa	2.3876	3.29243	0.054962	0.019209
CA8,CALS,CARP,CA-VIII,MGC99509,MGC120502	NM_004056	carbonic anhydrase VIII	2.98076	2.69171	5.71333e-13	6.14399e-12
GPC2,FLJ38962,DKFZp547M109	NM_152742	glypican 2	1.97569	3.63873	7.53639e-24	0
MUC3A,MUC3	AF007194	mucin 3A, cell surface associated	3.40102	2.19439	2.87591e-30	5.6644e-20
CATSPERB,FLJ14298,C14orf161,CatSper(beta)	NM_024764	cation channel, sperm-associated, beta	3.10032	2.48765	0.001754	0.061866
TGFBI,CSD,CDB1,CDG2,CSD1,CSD2,CSD3,EBMD,LCD1,BIGH3,CDGG1	NM_000358	transforming growth factor, beta-induced, 68kDa	4.06486	1.51737	0	5.28414e-20
FLJ45950	AK127847	FLJ45950 protein	2.6669	2.90689	1.29304e-06	1.35576e-07
KLKP1	NR_002948	Homo sapiens kallikrein pseudogene 1 (KLKP1) on chromosome 19.	2.476	3.08128	1.7017e-11	5.63759e-26
FLJ14082	AK024144	hypothetical protein FLJ14082	2.75024	2.77513	1.29537e-20	6.41551e-38
LRRC19,FLJ21302	NM_022901	leucine rich repeat containing 19	3.47096	2.02614	0	1.59891e-11
OXCT2,FKSG25,SCOT-T,FLJ00030	NM_022120	3-oxoacid CoA transferase 2	2.44275	3.05058	1.59313e-11	2.66861e-13
SPATA17,IQCH,MSRG11,MSRG-11,RP11-144C20.1	NM_138796	spermatogenesis associated 17	2.53763	2.93971	3.04184e-31	3.1511e-24
SETD3,FLJ23027,MGC87236,C14orf154,DKFZp761E1415	BC066931	SET domain containing 3	3.06528	2.40641	0.003206	0.020772
LOC342892	CR627133	hypothetical protein LOC342892	1.84834	3.6172	4.52671e-14	3.68191e-41
FAM105A,FLJ11127	NM_019018	family with sequence similarity 105, member A	3.2468	2.20823	1.41939e-26	7.4691e-24
DIO3OS,C14orf134	AF469204	deiodinase, iodothyronine, type III opposite strand	2.38383	3.05383	1.9e-05	1.15187e-09
KLK1,hK1,KLKR,Klk6	NM_002257	kallikrein 1	2.56132	2.84159	4.2039e-45	0
RSPH1,TSA2,RSP44,TSGA2,RSPH10A,MGC126568,MGC141927	NM_080860	radial spoke head 1 homolog (Chlamydomonas)	2.45302	2.94981	0	0
NANOS3	XR_017750	Homo sapiens nanos homolog 3 (Drosophila) (NANOS3), mRNA.	2.6732	2.71142	0	0
GARNL4,RAP1GA3,KIAA1039,Rap1GAP2,DKFZp686O238	NM_015085	GTPase activating Rap/RanGAP domain-like 4	2.45356	2.92726	2.55421e-25	5.60519e-45
BCL11A,EVI9,CTIP1,HBFQTL5,BCL11A-L,BCL11A-S,FLJ10173,FLJ34997,KIAA1809,BCL11A-XL	NM_022893	B-cell CLL/lymphoma 11A (zinc finger protein)	2.94295	2.43671	0	1.04481e-37
Z39353	Z39353	HSC18A052 normalized infant brain cDNA Homo sapiens cDNA clone c-18a05 3', mRNA sequence.	1.36967	4.0046	0.058743	0.000116
RIPPLY1,RP11-321G1.2	BC110436	ripply1 homolog (zebrafish)	1.53995	3.83358	0.002873	9.83099e-16
C6orf132	NM_001164446	Homo sapiens chromosome 6 open reading frame 132 (C6orf132), mRNA [NM_001164446]	2.74531	2.61082	0.028069	0.043197
OTOG	XM_002343051	otogelin [Source:HGNC Symbol;Acc:8516] [ENST00000399391]	1.63412	3.68644	0.039091	0.007167
SNORA12	AA378382	EST91069 Synovial sarcoma Homo sapiens cDNA 5' end, mRNA sequence.	2.23875	3.06658	2.20438e-15	1.15728e-37
RCAN2,CSP2,RCN2,MCIP2,hRCN2,ZAKI-4,DSCR1L1	NM_005822	regulator of calcineurin 2	1.85487	3.43696	0.042742	3.58299e-12
COBLL1,COBLR1,KIAA0977	NM_014900	COBL-like 1	2.91939	2.3651	0	1.39484e-29
ENST00000369751		inhibitor of Bruton agammaglobulinemia tyrosine kinase [Source:HGNC Symbol;Acc:17853] [ENST00000369751]	1.61636	3.66772	0.076522	0.00629
STOX2,DKFZp762K222	NM_020225	storkhead box 2	4.04687	1.19017	0	0.044305
CIDEB	NM_014430	cell death-inducing DFFA-like effector b	2.4074	2.77862	1.0208e-15	6.96424e-20
PGAP1,Bst1,FLJ42774,ISPD3024	NM_024989	post-GPI attachment to proteins 1	3.6287	1.55261	0	3.10891e-13
RDX,DFNB24	DQ916738	radixin	2.23648	2.9448	0.003726	2.30958e-07
NAT8B,CML2,Hcml2,NAT8BP,MGC97061	NM_016347	N-acetyltransferase 8B (gene/pseudogene)	2.54803	2.63127	1.37188e-10	1.96648e-12
ALS2CR8,CARF,FLJ12675,FLJ21579,NYD-SP24,DKFZp667N246	NM_024744	amyotrophic lateral sclerosis 2 (juvenile) chromosome region, candidate 8	2.4437	2.72355	0.012785	0.000449
A1CF,ACF,ASP,ACF64,ACF65,APOBEC1CF,MGC163391,RP11-564C4.2	NM_138933	APOBEC1 complementation factor	3.20819	1.9586	0	2.75476e-08
HPR,HP,A-259H10.2	NM_020995	haptoglobin-related protein	1.35427	3.80682	0.001473	1.33041e-40
RGNEF,FLJ21817,KIAA1998,DKFZp686P12164	NM_001080479	Rho-guanine nucleotide exchange factor	3.5525	1.60281	1.00857e-24	0.004627
LOC339766	XM_291007	hypothetical protein LOC339766	2.83245	2.30601	0	0
C13orf18,FLJ21562,FLJ43762	NM_025113	chromosome 13 open reading frame 18	2.91888	2.21236	4.38606e-43	4.12927e-24
SLC25A30,KMCP1	NM_001010875	solute carrier family 25, member 30	2.3927	2.72705	0	0
PER2,FASPS,KIAA0347	NM_022817	period homolog 2 (Drosophila)	2.80588	2.2994	0	0
ENST00000375052	AK123993	small nucleolar RNA, C/D box 1C [Source:HGNC Symbol;Acc:32677] [ENST00000375052]	2.46572	2.63453	9.52719e-24	5.08509e-22
LOC728752	AK298140	Homo sapiens cDNA FLJ53550 complete cds. [AK298140]	1.46069	3.63712	0.001243	7.49045e-30
HSPH1,HSP105,HSP105A,HSP105B,KIAA0201,NY-CO-25,DKFZp686M05240	NM_006644	heat shock 105kDa/110kDa protein 1	2.40586	2.68437	2.52234e-44	1.16308e-43
NOTCH1	NM_017617	Notch homolog 1, translocation-associated (Drosophila)	2.72975	2.34089	0	0
C19orf57,MGC11271,MGC149720	NM_024323	chromosome 19 open reading frame 57	1.61684	3.43988	2.85235e-19	0
HSPH1,HSP105,HSP105A,HSP105B,KIAA0201,NY-CO-25,DKFZp686M05240	NM_006644	heat shock 105kDa/110kDa protein 1	2.37634	2.67622	0	4.62074e-30
CCDC121	NM_001142683	Homo sapiens coiled-coil domain containing 121 (CCDC121), transcript variant 2, mRNA [NM_001142683]	2.15385	2.88853	0.084132	0.000258
ANKRD43	NM_175873	ankyrin repeat domain 43	3.72469	1.31171	0	2.6e-05
LIPG	NM_006033	lipase, endothelial	2.31235	2.72325	6.77528e-42	6.96179e-41
CD24	NM_013230	CD24 molecule	3.53166	1.50251	0	7.32869e-10
BM802662	BM802662	AGENCOURT_6460073 NIH_MGC_67 Homo sapiens cDNA clone IMAGE:5581075 5', mRNA sequence.	2.51452	2.51293	9.41474e-26	0
MACROD2,C20orf133,dJ631M13.5,RP11-189J1.1	NM_080676	MACRO domain containing 2	1.94162	3.07312	0.044413	0.020279
FAM84A,NSE1,PP11517,FLJ35392	NM_145175	family with sequence similarity 84, member A	2.65327	2.35447	0.002778	0.007662
GAMT,PIG2,TP53I2	NM_138924	guanidinoacetate N-methyltransferase	2.99962	2.00058	8.52097e-06	0.009513
EHHADH,LBP,ECHD,LBFP,PBFE,MGC120586	NM_001966	enoyl-Coenzyme A, hydratase/3-hydroxyacyl Coenzyme A dehydrogenase	3.09086	1.86513	0.001074	0.075721
LOC729870	BC039551	Homo sapiens, clone IMAGE:5762932, mRNA. [BC039551]	2.52654	2.42619	2.89802e-38	3.50563e-36
LCA5L,C21orf13,MGC33295	NM_152505	Leber congenital amaurosis 5-like	2.53609	2.41141	0.00173	0.000218
MUPCDH,MUCDHL,MU-PCDH,FLJ20219	NM_021924	mucin-like protocadherin	2.48356	2.46313	2.50279e-27	4.13499e-36
PYGB,MGC9213	NM_002862	phosphorylase, glycogen; brain	2.15826	2.78413	0	0
LOC100128697	AK124043	hypothetical protein LOC100128697	1.82341	3.11666	1.89676e-06	6.9e-05
TMEM61	NM_182532	transmembrane protein 61	1.70836	3.21827	2.08673e-10	0
UTRN,DRP,DMDL,DRP1,FLJ23678	NM_007124	utrophin	3.25954	1.66557	1.666e-24	0.024666
DDC,AADC	NM_000790	dopa decarboxylase (aromatic L-amino acid decarboxylase)	3.09022	1.8257	0	4.02664e-25
FXYD3	NM_001136007	Homo sapiens FXYD domain containing ion transport regulator 3 (FXYD3), transcript variant 3, mRNA [NM_001136007]	2.30296	2.61095	1.52767e-37	0
CCDC41,MGC149726,NY-REN-58	NM_016122	coiled-coil domain containing 41	2.62629	2.28516	0	9.07279e-22
ZNF750,Zfp750,FLJ13841,MGC125667,MGC125668	NM_024702	zinc finger protein 750	2.48111	2.42709	1.62819e-19	5.25743e-23
AIM1,ST4	NM_001624	absent in melanoma 1	2.8768	2.01876	0	0
C12orf35,FLJ10652,FLJ20696	NM_018169	chromosome 12 open reading frame 35	1.88467	2.99014	3.70837e-33	0
LOC440900	CR601322	hypothetical LOC440900	2.46543	2.40851	5.82442e-15	2.56179e-09
RSPH1,TSA2,RSP44,TSGA2,RSPH10A,MGC126568,MGC141927	NM_080860	radial spoke head 1 homolog (Chlamydomonas)	2.16527	2.70557	0	0
FAM83B,C6orf143,FLJ30642,MGC126677,MGC138480	NM_001010872	family with sequence similarity 83, member B	2.78161	2.08629	0	1.16311e-34
LMLN,Msp,Gp63	NM_033029	leishmanolysin-like (metallopeptidase M8 family)	2.5942	2.26969	5.17137e-07	5.4e-05
GRB14	NM_004490	growth factor receptor-bound protein 14	2.45464	2.40838	0.039289	0.016869
IL7,IL-7	NM_000880	interleukin 7	1.79662	3.05953	2.92698e-14	9.3976e-27
RECQL5,RECQ5,FLJ90603	NM_001003715	RecQ protein-like 5	2.21225	2.62917	7.04794e-15	1.06385e-21
FLJ12825,FLJ31855	AK056417	hypothetical gene supported by AK022887; AK056417	2.61492	2.21297	6.98837e-10	7.77963e-07
FGGY,FLJ10986,RP11-242B9.1	NM_018291	FGGY carbohydrate kinase domain containing	2.87024	1.9529	0	3.8523e-21
ARMETL1,cdnf	NM_001029954	arginine-rich, mutated in early stage tumors-like 1	2.09817	2.71281	1.5261e-07	1.43161e-11
HNF4A,TCF,HNF4,MODY,MODY1,NR2A1,TCF14,HNF4a7,HNF4a8,HNF4a9,NR2A21,FLJ39654	NM_001030004	hepatocyte nuclear factor 4, alpha	2.36328	2.43853	1.72331e-08	4.61004e-08
SLC5A3,SMIT,SMIT2	NM_006933	solute carrier family 5 (inositol transporters), member 3	2.73741	2.03904	0	6.69539e-23
C14orf180,FLJ38594	NM_001008404	chromosome 14 open reading frame 180	2.38708	2.38226	6.17958e-13	1.69929e-12
FLJ32063	NR_026830	Homo sapiens hypothetical LOC150538 (FLJ32063), non-coding RNA [NR_026830]	2.34914	2.41896	2.84061e-16	1.08831e-37
UGT1A6,GNT1,UGT1,HLUGP,UDPGT,UGT1F,HLUGP1,MGC29860	NM_001072	UDP glucuronosyltransferase 1 family, polypeptide A6	2.19666	2.55827	1.12384e-42	0
FLJ41327	AK123321	FLJ41327 protein	2.12294	2.62969	3.47407e-07	7.7e-05
LOC728353	XR_041035	PREDICTED: Homo sapiens misc_RNA (LOC728353), miscRNA.	2.15234	2.59912	2.2e-05	3.83179e-06
PER2	NM_003894	Homo sapiens period homolog 2 (Drosophila) (PER2), transcript variant 2, mRNA [NM_003894]	2.55712	2.19385	1.08914e-40	1.74101e-19
C3orf25	NM_207307	chromosome 3 open reading frame 25	2.11071	2.63458	8.28589e-17	6.45278e-23
AX747898	AX747898	Sequence 1423 from Patent EP1308459. [AX747898]	2.9371	1.80564	0.063539	0.013899
SCARNA2	NR_003023	Homo sapiens small Cajal body-specific RNA 2 (SCARNA2) on chromosome 1.	2.22542	2.51251	4.98552e-32	5.06279e-25
RNF207,C1orf188,FLJ32096,FLJ46380	NM_207396	ring finger protein 207	2.4128	2.32449	0.00038	0.000612
PECI,DRS1,ACBD2,HCA88,KIAA0536,dJ1013A10.3	NM_206836	peroxisomal D3,D2-enoyl-CoA isomerase	2.42657	2.3083	0	0
FLJ44124,FLJ26154	AK126112	hypothetical LOC641737	2.50433	2.21258	0.003721	2.6e-05
ADCK5,FLJ35454,MGC126708	NM_174922	aarF domain containing kinase 5	2.00215	2.71049	1.92784e-17	1.28412e-36
BCL11A,EVI9,CTIP1,HBFQTL5,BCL11A-L,BCL11A-S,FLJ10173,FLJ34997,KIAA1809,BCL11A-XL	NM_138559	B-cell CLL/lymphoma 11A (zinc finger protein)	2.33271	2.37677	4.30479e-42	3.31328e-09
KRT23,K23,CK23,HAIK1,MGC26158,DKFZP434G032	NM_015515	keratin 23 (histone deacetylase inducible)	2.4544	2.25367	3.36212e-11	2.27554e-09
B3GNT8,B3GALT7,BGALT15,beta3Gn-T8	NM_198540	UDP-GlcNAc:betaGal beta-1,3-N-acetylglucosaminyltransferase 8	2.2782	2.41896	0	0
THC2689950		Q9HBY7_HUMAN (Q9HBY7) Regulatory erythroid kinase long form (Dual-specificity tyrosine-phosphorylation regulated kinase 3 long isoform) (Dual-specificity tyrosine-(Y)-phosphorylation regulated kinase 3), partial (4%) [THC2689950]	2.42019	2.27675	0.049352	0.00382
ZNF256,BMZF3,BMZF-3	NM_005773	zinc finger protein 256	2.06692	2.62878	0.039247	0.001472
AFAR3,AKR7A4	NM_201252	aflatoxin B1 aldehyde reductase 3	2.36983	2.32409	6.44597e-42	1.83296e-32
TP53I11,PIG11	NM_001076787	tumor protein p53 inducible protein 11	2.19368	2.49914	2.11163e-40	0
HSD17B2,HSD17,EDH17B2	NM_002153	hydroxysteroid (17-beta) dehydrogenase 2	2.31075	2.37721	1.88288e-19	1.3e-05
MYCN,NMYC,ODED,MODED,N-myc	NM_005378	v-myc myelocytomatosis viral related oncogene, neuroblastoma derived (avian)	2.38426	2.28714	4.15915e-30	6.85805e-21
RNASE1,RIB1,RNS1,MGC12408	NM_198232	ribonuclease, RNase A family, 1 (pancreatic)	1.99319	2.67753	1.41749e-27	8.20184e-39
FLJ26484	AK129994	hypothetical gene supported by AK129994	2.54178	2.12793	1.23162e-21	8.55804e-19
CORO2A,IR10,WDR2,CLIPINB	NM_003389	coronin, actin binding protein, 2A	2.79189	1.87646	0	0
PCDHB16,ME1,PCDH3X,PCDHB8a,KIAA1621,PCDH-BETA16	NM_020957	protocadherin beta 16	3.06523	1.6022	3.19231e-16	2.41089e-06
RORC,TOR,RORG,RZRG,NR1F3,MGC129539	NM_005060	RAR-related orphan receptor C	2.47454	2.17898	0	5.99335e-42
C16orf55,FLJ31606	NM_153025	chromosome 16 open reading frame 55	2.52423	2.11694	8.10525e-41	7.04925e-35
DIAPH1,DIA1,DRF1,DFNA1,LFHL1,hDIA1,FLJ25265	NM_005219	diaphanous homolog 1 (Drosophila)	2.33674	2.30236	0	0
DGCR11	NR_024157	Homo sapiens DiGeorge syndrome critical region gene 11 (DGCR11), non-coding RNA [NR_024157]	2.34223	2.26887	5.73643e-13	1.19536e-17
P2RY2,P2U,HP2U,P2U1,P2UR,P2Y2,P2RU1,P2Y2R,MGC20088,MGC40010	NM_176072	purinergic receptor P2Y, G-protein coupled, 2	2.82975	1.77379	4.17821e-13	3.7e-05
KIAA1586,FLJ30162	NM_020931	KIAA1586	2.39744	2.20552	6.25837e-24	7.17554e-11
POLR1B,RPA2,RPA135,Rpo1-2,FLJ10816,FLJ21921,MGC131780	NM_019014	polymerase (RNA) I polypeptide B, 128kDa	2.35274	2.23912	1.4013e-44	0
A26B3,POTE,POTE21,ANKRD21,POTE-21	NM_174981	ANKRD26-like family B, member 3	1.87972	2.70525	9.38534e-13	4.27578e-41
TRIP6,OIP1,ZRP-1,MGC3837,MGC4423,MGC10556,MGC10558,MGC29959	NM_003302	thyroid hormone receptor interactor 6	2.45401	2.1128	0	0
KIAA0999,L19,FLJ12240	NM_025164	KIAA0999 protein	2.49573	2.06924	1.99422e-29	2.17643e-24
C6orf163	NM_001010868	Homo sapiens chromosome 6 open reading frame 163 (C6orf163), mRNA [NM_001010868]	2.0722	2.49195	2.44613e-10	5.74596e-07
ACADS,SCAD,ACAD3	NM_000017	acyl-Coenzyme A dehydrogenase, C-2 to C-3 short chain	2.23613	2.31089	1.05329e-28	9.56039e-34
SNORA2A	CV322587	CM3-MT0388-260101-688-e11_1 MT0388 Homo sapiens cDNA, mRNA sequence.	2.50526	2.04174	0.010804	0.028332
PVALB,D22S749,MGC116759	NM_002854	parvalbumin	2.30956	2.23502	2.50376e-26	3.47e-16
NDUFA9,NDUFS2L,MGC111043	NM_005002	NADH dehydrogenase (ubiquinone) 1 alpha subcomplex, 9, 39kDa	2.25065	2.29296	0	0
STARD13,DLC2,GT650,FLJ37385	NM_178006	StAR-related lipid transfer (START) domain containing 13	2.63323	1.9051	0	1.52794e-35
RARRES1,TIG1	NM_002888	retinoic acid receptor responder (tazarotene induced) 1	2.48326	2.05064	8.90537e-18	8.16171e-15
C2CD3,FLJ34770,DKFZP586P0123	NM_015531	C2 calcium-dependent domain containing 3	1.97424	2.55866	0.000341	1.4016e-10
LOC286121	BC039302	hypothetical protein LOC286121	2.29699	2.23156	2.04151e-19	1.33833e-15
STARD13,DLC2,GT650,FLJ37385	NM_178006	StAR-related lipid transfer (START) domain containing 13	2.58627	1.93223	9.97291e-07	0.000865
ORM1,ORM,AGP1,AGP-A	NM_000607	orosomucoid 1	1.35962	3.15849	0.000193	0
THC2658861		Q9HB46_HUMAN (Q9HB46) CAMP/cGMP phosphodiesterase 11A2, partial (5%) [THC2658861]	1.97707	2.53729	1.18637e-14	7.38798e-21
C1QTNF3,Cors,CTRP3,Corcs,CORS26,FLJ37576	NM_181435	C1q and tumor necrosis factor related protein 3	2.92052	1.58553	2.77765e-08	0.001787
PACSIN3,SDPIII	NM_016223	protein kinase C and casein kinase substrate in neurons 3	2.44251	2.05204	1.87644e-25	3.26147e-26
GJB1,CMTX,CX32,CMTX1	NM_000166	gap junction protein, beta 1, 32kDa	2.46132	2.03062	0	0
SLC25A24,APC1,SCAMC-1,DKFZp586G0123	NM_213651	solute carrier family 25 (mitochondrial carrier; phosphate carrier), member 24	2.33835	2.14161	0	2.94595e-41
LOC388327	BC028174	hCG1985469	2.19582	2.28203	6.02674e-19	4.48042e-18
BCAT2,BCAM,BCT2	NM_001190	branched chain aminotransferase 2, mitochondrial	2.35717	2.11977	0	2.1075e-25
ENST00000395807		myosin phosphatase Rho interacting protein [Source:HGNC Symbol;Acc:30321] [ENST00000395807]	2.19373	2.26879	5.8162e-38	7.32865e-27
DSC3,DSC,DSC1,DSC2,DSC4,CDHF3,HT-CP	NM_024423	desmocollin 3	2.80201	1.6601	0.000327	2.78429e-16
C2CD4D	NM_001136003	Homo sapiens C2 calcium-dependent domain containing 4D (C2CD4D), mRNA [NM_001136003]	2.30095	2.15352	2.75478e-20	5.67941e-17
UTRN,DRP,DMDL,DRP1,FLJ23678	NM_007124	utrophin	2.86216	1.57735	0	2.15171e-14
RNF32,HSD15,FKSG33	NM_030936	ring finger protein 32	2.43141	2.00127	1.3935e-10	5.30839e-13
C10orf116,APM2	NM_006829	chromosome 10 open reading frame 116	2.61707	1.80415	0	1.98882e-32
SLC22A23,C6orf85,FLJ22174,DKFZP434F011	NM_015482	solute carrier family 22, member 23	2.01408	2.4068	8.51458e-27	4.74013e-13
KIAA1841,MGC39557	BC039298	KIAA1841	2.42788	1.98839	6.80932e-13	4.76938e-07
LOC91461,MGC125960	NM_138370	hypothetical protein BC007901	2.43458	1.98009	0	3.95129e-35
KLK12,KLKL5,KLK-L5,MGC42603,DKFZp686H1078	NM_145894	kallikrein-related peptidase 12	1.42735	2.97834	2.72044e-15	0
SPRYD4,DKFZp686N0877	CR601006	SPRY domain containing 4	2.19535	2.20498	0	4.92374e-32
UGT1A8,UDPGT,UGT1H	NM_019076	UDP glucuronosyltransferase 1 family, polypeptide A8	2.06069	2.33694	1.38728e-43	0
FAM46C,FLJ20202	NM_017709	family with sequence similarity 46, member C	2.58002	1.81129	0	1.5189e-21
UGT1A6,GNT1,UGT1,HLUGP,UDPGT,UGT1F,HLUGP1,MGC29860	NM_001072	UDP glucuronosyltransferase 1 family, polypeptide A6	2.03008	2.35922	0	0
DIDO1,BYE1,DIO1,DATF1,DIDO2,DIDO3,DIO-1,FLJ11265,KIAA0333,MGC16140,C20orf158,dJ885L7.8,DKFZp434P1115	NM_080797	death inducer-obliterator 1	2.20883	2.17661	8.59579e-29	0
SCARNA9	NR_002569	Homo sapiens small Cajal body-specific RNA 9 (SCARNA9) on chromosome 11.	2.08463	2.29852	6.20581e-15	2.22502e-20
KLK4,ARM1,EMSP,PSTS,EMSP1,KLK-L1,PRSS17,MGC116827,MGC116828	NM_004917	kallikrein-related peptidase 4	1.93858	2.43906	1.67893e-10	6.08225e-16
THC2691933		Q9P1R3_HUMAN (Q9P1R3) HDCME13P (Fragment), partial (92%) [THC2691933]	2.29729	2.07811	1.10145e-35	4.07478e-35
A26B1,POTE15,POTE-15,MGC119371,MGC119373	NM_207355	ANKRD26-like family B, member 1	1.80447	2.56906	9.41486e-24	0
THC2623129	CF454479	AGENCOURT_15337626 Lupski_anterior_horn Homo sapiens cDNA clone IMAGE:30513888 5', mRNA sequence.	2.30294	2.06946	0	0
ESRRG,ERR3,NR3B3,FLJ16023,KIAA0832,DKFZp781L1617	NM_206594	estrogen-related receptor gamma	1.52329	2.84593	0.073895	1.51274e-10
NCRNA00028	NR_024358	Homo sapiens non-protein coding RNA 28 (NCRNA00028), non-coding RNA [NR_024358]	1.81624	2.55029	0.012206	2.5e-05
MAPRE2,EB1,EB2,RP1	NM_014268	microtubule-associated protein, RP/EB family, member 2	2.54651	1.8181	0	2.42031e-24
MSI2,MSI2H,MGC3245,FLJ36569	NM_170721	musashi homolog 2 (Drosophila)	2.10034	2.26282	0	0
FNTB,FPTB,MGC31935	NM_002028	farnesyltransferase, CAAX box, beta	2.09013	2.27233	4.47014e-43	2.8026e-45
SMAD9,MADH6,MADH9,SMAD8A,SMAD8B	NM_005905	SMAD family member 9	2.28165	2.07219	7.16741e-38	6.61693e-42
LOC339766	XM_291007	hypothetical protein LOC339766	2.37983	1.9586	1.07088e-12	1.77022e-06
SHPRH,FLJ27258,FLJ37625,FLJ45012,FLJ90837,KIAA2023,MGC134886,bA545I5.2	NM_173082	SNF2 histone linker PHD RING helicase	1.47762	2.85198	0.000857	0.063875
ABCA10,EST698739	NM_080282	ATP-binding cassette, sub-family A (ABC1), member 10	2.0558	2.26876	3.333e-06	5.00712e-09
GPT,AAT1,ALT1,GPT1	NM_005309	glutamic-pyruvate transaminase (alanine aminotransferase)	2.29357	2.01622	0.00496	0.00153
LOC100131199	XM_001714428	similar to rCG28098	2.00671	2.29942	0.027139	0.024515
ZNF559,MGC13105,Nbla00121	NM_032497	zinc finger protein 559	1.46358	2.83778	3e-05	1.9242e-12
NT5DC3,GNN,FLJ11266,TU12B1TY,TU12B1-TY	NM_016575	5'-nucleotidase domain containing 3	2.38194	1.9033	1.23966e-35	4.07471e-21
ITGA1,VLA1,CD49a	NM_181501	integrin, alpha 1	1.54321	2.74072	0.042384	0.000259
GPR137C,TM7SF1L2,DKFZp762F0713	NM_001099652	G protein-coupled receptor 137C	2.05739	2.2264	6.7e-05	0.000492
LOC201477	BC039546	hypothetical protein LOC201477	1.95929	2.32168	7.42833e-18	1.16607e-15
XYLB,FLJ10343,FLJ12539,FLJ22075	NM_005108	xylulokinase homolog (H. influenzae)	2.10683	2.17149	6.75385e-16	5.77953e-14
FAM13A1OS	NR_002806	Homo sapiens family with sequence similarity 13, member A1 opposite strand (FAM13A1OS) on chromosome 4.	2.44918	1.82799	1.16119e-12	0.000156
RTN4RL1,NgR3,NGRH2,DKFZp547J144	NM_178568	reticulon 4 receptor-like 1	1.83377	2.4405	9.15286e-08	2.31986e-13
CBFA2T2,EHT,MTGR1,ZMYND3,DKFZp313F2116	BC015066	core-binding factor, runt domain, alpha subunit 2; translocated to, 2	2.09129	2.1799	1.33167e-21	0
SLC5A1,NAGT,SGLT1,D22S675	NM_000343	solute carrier family 5 (sodium/glucose cotransporter), member 1	1.77161	2.49738	1.05798e-41	0
MGA,MAD5,MXD5,FLJ12634,KIAA0518	NM_001080541	MAX gene associated	1.97966	2.28694	1.81526e-13	2.18415e-24
ZNF844	NM_001136501	Homo sapiens zinc finger protein 844 (ZNF844), mRNA [NM_001136501]	1.98654	2.27749	1.35179e-27	4.67618e-35
CYP2B6,CPB6,IIB1,P450,CYP2B,CYPIIB6	NM_000767	cytochrome P450, family 2, subfamily B, polypeptide 6	2.26369	1.98915	7.27174e-22	1.66588e-14
CCDC41,MGC149726,NY-REN-58	NM_016122	coiled-coil domain containing 41	2.10952	2.11824	6.20687e-32	1.07687e-23
KRTAP3-3,KAP3.3,KRTAP3.3,MGC95374	NM_033185	keratin associated protein 3-3	1.87194	2.35256	1.72487e-17	2.35165e-34
BC039426	BC039426	Homo sapiens cDNA clone IMAGE:5302913. [BC039426]	2.08947	2.13143	3.29586e-35	8.98497e-16
FBXW2,Md6,FBW2,Fwd2,MGC117371	NM_012164	F-box and WD repeat domain containing 2	2.30851	1.9116	0.000396	0.0168
HS1BP3,ETM2,HS1-BP3,FLJ14249	BC057389	HCLS1 binding protein 3	2.21146	1.99785	5e-05	0.000588
LOC286367	NR_024011	Homo sapiens FP944 (LOC286367), non-coding RNA [NR_024011]	1.97883	2.22872	0.057952	0.010029
LOC339766	BC042133	hypothetical protein LOC339766	2.22089	1.98152	0	1.02973e-29
LOC201651	NR_026915	Homo sapiens similar to arylacetamide deacetylase (AADAC) (LOC201651), non-coding RNA [NR_026915]	1.71187	2.48151	0.006764	5.93066e-08
DACH1,DACH,FLJ10138	NM_080759	dachshund homolog 1 (Drosophila)	2.34954	1.84176	0	5.71938e-14
SAPS2,PP6R2,SAP190,KIAA0685,dJ579N16.1	NM_014678	SAPS domain family, member 2	2.22738	1.95757	1.15075e-07	5.93855e-39
tcag7.1196	NR_027237	Homo sapiens similar to GLI-Kruppel family member HKR1 (LOC728743), non-coding RNA [NR_027237]	2.19874	1.98304	0	0
LCTL,KLG,KLPH,FLJ33279	NM_207338	lactase-like	1.82667	2.34753	0.007747	5.5e-05
MYADM,SB135	NM_001020818	myeloid-associated differentiation marker	1.998	2.17343	1.71799e-42	0
CADPS,CAPS,CAPS1,CADPS1,KIAA1121	NM_183393	Ca2+-dependent secretion activator	2.37773	1.78754	2.75924e-20	1.31808e-10
RGNEF,FLJ21817,KIAA1998,DKFZp686P12164	BC012946	Rho-guanine nucleotide exchange factor	2.45719	1.70758	1.42062e-26	3.7378e-09
TDRD6,TDR2,FLJ43850,NY-CO-45,bA446F17.4,DKFZp781I1148	NM_001010870	tudor domain containing 6	2.30509	1.84864	7.82063e-07	0.000183
PUS10,CCDC139,FLJ32312,MGC126729,MGC126755	AL832208	pseudouridylate synthase 10	2.13628	2.01639	7.00132e-10	7.07241e-08
LOC730020	AK057873	Homo sapiens cDNA FLJ25144 fis, clone CBR07272. [AK057873]	2.04361	2.10756	0.001078	0.034766
MTD	AF495759	metallothionein D	2.25946	1.89165	1.09272e-34	5.445e-26
ADAMTS7,ADAM-TS7,DKFZp434H204	NM_014272	ADAM metallopeptidase with thrombospondin type 1 motif, 7	2.14985	1.99477	0.062039	0.020886
ANKS4B,HARP,FLJ38819,MGC133380,MGC133381	NM_145865	ankyrin repeat and sterile alpha motif domain containing 4B	2.49085	1.65358	2.48977e-22	1.6e-05
AHCYL2,FLJ21719,KIAA0828	NM_015328	S-adenosylhomocysteine hydrolase-like 2	1.84008	2.29813	0	1.17583e-41
PS1TP4	AK093903	Homo sapiens cDNA FLJ36584 fis, clone TRACH2013450. [AK093903]	1.95411	2.18296	2.11171e-33	4.13072e-34
GJA4,CX37	NM_002060	gap junction protein, alpha 4, 37kDa	1.66675	2.4652	0.003113	0.00833
TEKT2,TEKTB1,TEKTIN-T,h-tektin-t	NM_014466	tektin 2 (testicular)	2.31131	1.81952	6.64266e-07	0.011114
NEU4,MGC18222,MGC102757	NM_080741	sialidase 4	2.22855	1.90162	2.93719e-14	4.19561e-08
DNAH6	NM_001370	Homo sapiens dynein, axonemal, heavy chain 6 (DNAH6), mRNA [NM_001370]	2.3345	1.79015	3.02969e-20	5.04162e-11
ZNF665,ZFP160L,FLJ14345	NM_024733	zinc finger protein 665	1.39151	2.73196	0.042166	0.049541
MGC10947	BC010662	hypothetical protein MGC10947	2.08461	2.03624	0	1.01486e-40
KALRN,duo,DUET,TRAD,HAPIP,FLJ16443	CR605792	kalirin, RhoGEF kinase	2.78153	1.33515	2.3111e-39	0.039145
FERMT3,URP2,KIND3,MIG-2,MIG2B,URP2SF,UNC112C,MGC10966	NM_178443	fermitin family homolog 3 (Drosophila)	1.94064	2.17294	9.06623e-06	1.46198e-06
UNKL,ZC3H5L,MGC5179,C16orf28,FLJ12623,FLJ23360,KIAA0734,ZC3HDC5L	NM_023076	unkempt homolog (Drosophila)-like	2.03259	2.07445	1.57656e-24	5.06058e-24
LGLL338,PRO537	NM_001039792	hypothetical protein LOC646962	1.96986	2.1369	3.4626e-12	7.73582e-19
SOCS2,CIS2,SSI2,Cish2,SSI-2,SOCS-2,STATI2	NM_003877	suppressor of cytokine signaling 2	1.68447	2.41964	1.30781e-18	5.60519e-45
RASEF,RAB45,FLJ31614	AK056176	RAS and EF-hand domain containing	2.11435	1.98797	1.72101e-11	8.11914e-09
FXYD3	NM_001136008	Homo sapiens FXYD domain containing ion transport regulator 3 (FXYD3), transcript variant 4, mRNA [NM_001136008]	2.05807	2.04057	2.31134e-12	1.72319e-10
KLK15,ACO,HSRNASPH	NM_017509	kallikrein-related peptidase 15	1.89676	2.20039	2.55661e-19	6.43221e-22
TSC1,LAM,TSC,KIAA0243,MGC86987	CR622174	tuberous sclerosis 1	2.00102	2.09455	7.52331e-16	9.85621e-10
HAS3	NM_005329	hyaluronan synthase 3	2.76914	1.32577	3.8237e-28	0.003277
VIPR1,II,HVR1,RDC1,VIPR,VIRG,VAPC1,VPAC1,VPCAP1R,FLJ41949,PACAP-R-2	NM_004624	vasoactive intestinal peptide receptor 1	2.69367	1.39519	1.52665e-11	0.005865
ZBTB38,FLJ22332,FLJ31131,FLJ35036	NM_001080412	zinc finger and BTB domain containing 38	2.05169	2.03531	2.68012e-24	3.41221e-24
POTE2	NM_001005364	Homo sapiens protein expressed in prostate, ovary, testis, and placenta 2 (POTE2), transcript variant POTE-2B, mRNA [NM_001005364]	1.6937	2.3921	5.91947e-14	0
LOC126917	AK024480	hypothetical protein LOC126917	1.80932	2.2762	0	0
WBSCR18,MGC12943	NM_032317	Williams Beuren syndrome chromosome region 18	2.00865	2.07641	2.99252e-35	0
ARRDC3,TLIMP,KIAA1376	NM_020801	arrestin domain containing 3	1.90909	2.16703	1.22958e-17	9.62892e-18
FLJ22374,MGC44277	NM_032222	hypothetical protein FLJ22374	2.06634	2.00129	9.38633e-11	3.79647e-09
ATXN2,ATX2,SCA2,TNRC13,FLJ46772	AK095017	ataxin 2	2.19157	1.87559	5.8e-05	0.001803
DACH1,DACH,FLJ10138	NM_080759	dachshund homolog 1 (Drosophila)	2.24718	1.81842	0	1.76633e-33
EXOD1,KIAA1504,MGC16943	NM_080663	exonuclease domain containing 1	2.1521	1.91164	1.72182e-11	3.21845e-07
CORO2A	BX648086	Coronin-2A (WD repeat-containing protein 2) (IR10). [Source:Uniprot/SWISSPROT;Acc:Q92828] [ENST00000375077]	2.46625	1.59591	0	1.47491e-15
ACAA2,DSAEC,FLJ35992,FLJ95265	NM_006111	acetyl-Coenzyme A acyltransferase 2	2.03544	2.02626	0	4.17283e-33
CCDC146,KIAA1505	NM_020879	coiled-coil domain containing 146	1.67723	2.38377	2.94992e-11	2.31777e-29
JUN,AP1,AP-1,c-Jun	NM_002228	jun oncogene	1.89855	2.1608	0	0
SEMA4F,SEMAM,SEMAW,M-SEMA,PRO2353,m-Sema-M	NM_004263	sema domain, immunoglobulin domain (Ig), transmembrane domain (TM) and short cytoplasmic domain, (semaphorin) 4F	1.57031	2.48841	0.069227	0.000581
ND2	AK026903	NADH-ubiquinone oxidoreductase chain 2 (EC 1.6.5.3) (NADH dehydrogenase subunit 2). [Source:Uniprot/SWISSPROT;Acc:P03891] [ENST00000361453]	1.85834	2.19759	1.94773e-10	9.8222e-15
GAFA3	AF220235	FGF-2 activity-associated protein 3	2.05139	1.99314	0.000271	0.028565
SUGT1L1	BC047078	SGT1, suppressor of G2 allele of SKP1 like 1 (S. cerevisiae)	2.05008	1.99313	7.5e-05	7.52347e-07
RETNLB,XCP2,FIZZ1,FIZZ2,HXCP2,RELMb,RELMbeta,RELM-beta	NM_032579	resistin like beta	1.64486	2.39724	1.11283e-16	4.78949e-28
IFITM5,Hrmp1,fragilis4	NM_001025295	interferon induced transmembrane protein 5	2.15811	1.88345	0.000436	0.027749
SMAD5OS,DAMS,SMAD5AS	AF071111	SMAD family member 5 opposite strand	1.86037	2.17825	0.000118	5.4e-05
LOC127841	NR_027022	Homo sapiens hypothetical protein LOC127841 (LOC127841), non-coding RNA [NR_027022]	2.03313	2.00516	0.000102	0.000554
ZCCHC6,PAPD6,DKFZp666B142,DKFZp686F119,DKFZp686I1269,DKFZp686C11112	NM_024617	zinc finger, CCHC domain containing 6	2.03204	2.00233	0	3.03742e-36
GPR92,LPA5,GPR93,LPAR5,KPG_010	NM_020400	G protein-coupled receptor 92	1.8447	2.18655	2.42431e-15	2.41164e-42
IRAK4,IPD1,REN64,NY-REN-64	NM_016123	interleukin-1 receptor-associated kinase 4	2.14917	1.87943	0	2.03413e-30
NRG4,HRG4,DKFZp779N0541,DKFZp779N1944	NM_138573	neuregulin 4	2.42045	1.60763	0.041091	0.016049
NUP188,FLJ21639,KIAA0169	NM_015354	nucleoporin 188kDa	2.01402	2.01377	1.21752e-17	3.5845e-14
MYO5B,KIAA1119	NM_001080467	myosin VB	1.85849	2.16552	1.09549e-15	4.67451e-35
LOC541467	BC045815	hypothetical LOC541467	1.95836	2.06536	6.6e-05	0.000225
RAGE,MOK,RAGE1	NM_014226	renal tumor antigen	1.76517	2.25819	3.24327e-26	0
PUS10,CCDC139,FLJ32312,MGC126729,MGC126755	NM_144709	pseudouridylate synthase 10	2.18809	1.83145	4.13318e-18	1.68701e-09
NOS1AP,CAPON,MGC138500	NM_014697	nitric oxide synthase 1 (neuronal) adaptor protein	2.19564	1.82126	0.021164	0.069771
MED25,P78,ACID1,ARC92,MGC70671,TCBAP0758,DKFZp434K0512	NM_030973	mediator complex subunit 25	1.97856	2.03753	3.65287e-33	0
FCAMR	NM_001170631	Homo sapiens Fc receptor, IgA, IgM, high affinity (FCAMR), transcript variant 3, mRNA [NM_001170631]	1.41172	2.59839	1.83988e-14	2.38221e-44
SLC34A3,HHRH,NPTIIc,FLJ38680	NM_080877	solute carrier family 34 (sodium phosphate), member 3	2.17866	1.82483	0.000548	0.011988
PKDREJ	NM_006071	polycystic kidney disease (polycystin) and REJ homolog (sperm receptor for egg jelly homolog, sea urchin)	1.45427	2.54854	6.63243e-10	6.30584e-44
ZNF850P	BC143637	Homo sapiens zinc finger protein 850 pseudogene, mRNA (cDNA clone IMAGE:9052150). [BC143637]	1.54166	2.45908	0.000294	1.84883e-16
TBC1D23,NS4ATP1,FLJ11046,DKFZp667G062	BC020955	TBC1 domain family, member 23	2.00277	1.9972	1.85684e-39	2.85591e-28
KCTD12,PFET1,PFETIN,C13orf2,FLJ33073,KIAA1778	NM_138444	potassium channel tetramerisation domain containing 12	2.08137	1.91116	0.055357	0.025861
TSKU,TSK,E2IG4,LRRC54	NM_015516	tsukushin	1.66558	2.32676	1.65897e-23	0
AX748201	AX748201	Sequence 1726 from Patent EP1308459. [AX748201]	1.58828	2.40047	2.79142e-08	1.64008e-34
LOC91461,MGC125960	NM_138370	hypothetical protein BC007901	2.1525	1.83465	2.545e-39	1.85052e-23
FLJ42200	AK124194	FLJ42200 protein	1.14232	2.83839	0.052517	5.60519e-45
ABLIM2	NM_001130088	Homo sapiens actin binding LIM protein family, member 2 (ABLIM2), transcript variant 7, mRNA [NM_001130088]	2.17007	1.81	0	6.38341e-18
NS3BP	AF435951	NS3BP	1.91864	2.05741	2.77611e-19	3.94443e-16
PCDH1,PC42,PCDH42,MGC45991	NM_002587	protocadherin 1	2.29028	1.67652	0	1.54123e-24
CYP3A4,HLP,CP33,CP34,CYP3A,NF-25,CYP3A3,P450C3,P450PCN1,MGC126680	NM_017460	cytochrome P450, family 3, subfamily A, polypeptide 4	2.18775	1.77891	6.9e-05	0.009419
FGFBP2,KSP37	NM_031950	fibroblast growth factor binding protein 2	1.43464	2.52868	0.055302	4.13172e-08
CPXM2,UNQ676	NM_198148	carboxypeptidase X (M14 family), member 2	2.28158	1.68041	8.47402e-36	1.7345e-13
IL17RD,SEF,IL-17RD,IL17RLM,FLJ35755,MGC133309,DKFZp434N1928	AK125591	interleukin 17 receptor D	2.04802	1.91259	6.34506e-28	1.77004e-17
GLS,GLS1	NM_014905	glutaminase	2.12737	1.833	1.23883e-27	2.76272e-19
THC2567789		HUMDSAEC mitochondrial 3-oxoacyl-CoA thiolase {Homo sapiens} (exp=-1; wgp=0; cg=0), partial (14%) [THC2567789]	2.11903	1.84099	0.000183	0.00045
FHDC1,KIAA1727	NM_033393	FH2 domain containing 1	2.10825	1.85128	4.45109e-20	4.57186e-11
DENND1C,FAM31C,FLJ22757	NM_024898	DENN/MADD domain containing 1C	1.39904	2.55805	1.68887e-09	0
ARMC2,bA787I22.1,DKFZP434P0714,RP11-787I22.1	NM_032131	armadillo repeat containing 2	2.12415	1.83128	0.000719	0.0104
SETMAR,METNASE	NM_006515	SET domain and mariner transposase fusion gene	1.95571	1.99958	1.97294e-09	5.51205e-08
MBD1		methyl-CpG binding domain protein 1 [Source:HGNC Symbol;Acc:6916] [ENST00000398495]	1.99673	1.95772	0.018746	0.018836
C10orf38,FLJ12884,MGC130014,MGC130015	NM_001010924	chromosome 10 open reading frame 38	1.8824	2.06923	2.36119e-42	0
hCG_1806964	NR_027038	Homo sapiens hypothetical LOC401093 (LOC401093), transcript variant 1, non-coding RNA [NR_027038]	2.09244	1.85874	0.001175	0.004003
PPIL4,HDCME13P	NM_139126	peptidylprolyl isomerase (cyclophilin)-like 4	2.06607	1.88417	0	6.73004e-26
C9orf150,bA3L8.2,FLJ38505,FLJ90271,HYST0841,MGC46502	NM_203403	chromosome 9 open reading frame 150	2.10091	1.84878	3.30604e-23	1.8624e-11
NCRNA00169	NR_026675	Homo sapiens non-protein coding RNA 169 (NCRNA00169), non-coding RNA [NR_026675]	1.95181	1.99642	5.19837e-13	1.51509e-09
MICAL3	NM_001136004	Homo sapiens microtubule associated monoxygenase, calponin and LIM domain containing 3 (MICAL3), transcript variant 2	2.05231	1.89419	6.37804e-06	0.000149
MAP6D1,SL21,MAPO6D1,FLJ12748	NM_024871	MAP6 domain containing 1	2.01686	1.9217	1.06602e-30	4.80974e-24
ESPNL,FLJ42568,MGC99829	NM_194312	espin-like	2.10106	1.83556	9.21513e-24	1.067e-15
C21orf99,CTSP1	DQ179139	chromosome 21 open reading frame 99	2.00255	1.93137	4.58366e-22	9.37285e-17
ZSCAN5,ZNF495,MGC4161	NM_024303	zinc finger and SCAN domain containing 5	1.85174	2.08212	3.63705e-15	4.90518e-24
LRRC36,RORBP70,XLHSRF2,FLJ11004	NM_018296	leucine rich repeat containing 36	1.91128	2.02239	9.91855e-22	6.29918e-13
USP54,C10orf29,FLJ37318,bA137L10.3,bA137L10.4	BC110845	ubiquitin specific peptidase 54	2.2755	1.65499	4.97373e-21	1.93532e-12
PMFBP1,FLJ40146,DKFZP434G131	NM_031293	polyamine modulated factor 1 binding protein 1	1.6636	2.26607	5.68133e-20	0
CDC42,G25K,CDC42Hs	NM_044472	cell division cycle 42 (GTP binding protein, 25kDa)	2.20491	1.72392	3.77905e-33	3.51562e-12
WDR78,FLJ23129,RP11-342H21.1	NM_207014	WD repeat domain 78	2.0412	1.88133	4.70098e-07	4.3e-05
GPR19	NM_006143	G protein-coupled receptor 19	1.83309	2.08943	1.20232e-16	8.54936e-22
C1orf84,FLJ34502,RP11-506B15.1	AK131107	chromosome 1 open reading frame 84	1.66623	2.25341	2.76543e-07	0.013865
LOC649137	XM_001131980	similar to Zinc finger and SCAN domain containing 5	1.80689	2.11133	1.5474e-17	3.19706e-41
C6orf114,ADG-90,FLJ20330,RP11-501I19.1	NM_033069	chromosome 6 open reading frame 114	2.01622	1.90115	5.3989e-24	6.47809e-06
CRY2,HCRY2,PHLL2,FLJ10332,KIAA0658	NM_021117	cryptochrome 2 (photolyase-like)	2.14646	1.76809	0	1.91901e-28
CLU,CLI,AAG4,APOJ,KUB1,SGP2,SGP-2,SP-40,TRPM2,TRPM-2,MGC24903	NM_203339	clusterin	1.56488	2.34861	1.23941e-09	4.00476e-39
C12orf27,FLJ38690	AK096009	chromosome 12 open reading frame 27	1.59274	2.31235	9.02205e-13	1.75905e-38
FCAMR,FCA/MR,FKSG87	AY063125	Fc receptor, IgA, IgM, high affinity	1.49215	2.41109	9.6e-05	4.2244e-10
THEG,MGC26138	NM_016585	Theg homolog (mouse)	1.81074	2.08789	1.5835e-07	6.5146e-11
GLYCTK,HBEBP2,HBEBP4,GLYCTK1,HBeAgBP4A	NM_145262	glycerate kinase	1.94072	1.95735	9.65271e-27	3.16807e-22
UNC5A,UNC5H1,FLJ16449,KIAA1976	NM_133369	unc-5 homolog A (C. elegans)	1.6567	2.23998	1.15583e-09	1.19386e-22
A26B3,POTE,POTE21,ANKRD21,POTE-21	NM_174981	ANKRD26-like family B, member 3	1.51665	2.37856	6.97195e-09	0
NUFIP1,NUFIP,bA540M5.1	NM_012345	nuclear fragile X mental retardation protein interacting protein 1	2.18645	1.6928	0.000121	3e-05
TSGA10,CEP4L	NM_025244	testis specific, 10	2.0395	1.83638	0.017384	0.001123
TC2N,C2CD1,Tac2-N,MTAC2D1,C14orf47,FLJ36557	NM_152332	tandem C2 domains, nuclear	2.2315	1.64089	0	5.16857e-17
ZAK,AZK,MLT,MRK,MLK7,MLTK,mlklak	NM_133646	sterile alpha motif and leucine zipper containing kinase AZK	1.87142	1.99874	1.83753e-25	1.15579e-29
LOC100132707	BC050402	Homo sapiens, clone IMAGE:5745756, mRNA. [BC050402]	1.81675	2.05026	5.3e-05	1.94272e-07
BG182298	BG182298	RST1163 Athersys RAGE Library Homo sapiens cDNA, mRNA sequence.	2.1648	1.6983	1.4172e-06	0.00368
FAM120B,PGCC1,KIAA0183,KIAA1838,dJ894D12.1	NM_032448	family with sequence similarity 120B	1.93129	1.92779	5.72963e-20	8.22786e-21
MKRN1,RNF61,FLJ21334	AF117233	makorin, ring finger protein, 1	2.18932	1.66697	0	5.60232e-27
KLK5,SCTE,KLKL2,KLK-L2	NM_012427	kallikrein-related peptidase 5	1.87436	1.9744	7.95439e-08	1.00363e-06
FLJ23185	BC021857	hypothetical protein FLJ23185	2.10681	1.73733	8.57535e-13	7.97261e-06
DGAT1,DGAT,ARGP1	NM_012079	diacylglycerol O-acyltransferase homolog 1 (mouse)	1.91639	1.92536	4.47447e-20	8.50508e-28
LOC1720	J00146	dihydrofolate reductase pseudogene	2.13543	1.70593	6.04423e-16	8.11993e-10
C19orf45,FLJ35784	NM_198534	chromosome 19 open reading frame 45	1.55024	2.28937	9.41839e-08	1.52376e-21
XAGE-4	AJ318895	XAGE-4 protein	1.75961	2.0788	1.04485e-06	1.19801e-10
PNPLA3,ADPN,C22orf20,iPLA(2)epsilon	NM_025225	patatin-like phospholipase domain containing 3	1.82113	2.01391	1.4013e-45	0
EGFL8,NG3,C6orf8,FLJ44493,MGC44938,MGC59719	NM_030652	EGF-like-domain, multiple 8	1.81368	2.02002	8.52446e-37	1.4013e-44
CRIP1,CRHP,CRIP,CRP1	NM_001311	cysteine-rich protein 1 (intestinal)	1.69087	2.14068	1.21688e-32	1.1911e-43
SCARNA12	NR_003010	Homo sapiens small Cajal body-specific RNA 12 (SCARNA12) on chromosome 12.	1.7989	2.02695	7.65847e-17	4.21223e-25
CTAG2,ESO2,CAMEL,LAGE-1,LAGE-2b,MGC3803,MGC138724	NM_020994	cancer/testis antigen 2	2.39164	1.4337	1.26117e-44	4.5e-05
SLC7A4,VH,CAT4,CAT-4,HCAT3,MGC129976,MGC129977	NM_004173	solute carrier family 7 (cationic amino acid transporter, y+ system), member 4	1.60648	2.21682	9.36485e-08	1.44827e-30
S100A10,42C,P11,p10,GP11,ANX2L,CAL1L,CLP11,Ca[1],ANX2LG,MGC111133	NM_002966	S100 calcium binding protein A10	2.01621	1.80683	4.72192e-28	2.69438e-19
C7orf13	NR_026865	Homo sapiens chromosome 7 open reading frame 13 (C7orf13), non-coding RNA	1.47218	2.34886	9.76557e-10	0
ANKRD2,ARPP,MGC104314	NM_020349	ankyrin repeat domain 2 (stretch responsive muscle)	2.39515	1.42448	2.22719e-07	0.016928
LRRC3,C21orf102	NM_030891	leucine rich repeat containing 3	1.79492	2.02241	4.42694e-33	2.52538e-39
KIAA1128,Gcap14,FLJ14262,FLJ25809,bA486O22.1	NM_018999	KIAA1128	2.03442	1.78191	3.78351e-44	1.30631e-34
ANKRD58	CR593492	ankyrin repeat domain 58	1.23477	2.57857	7.2e-05	0
SSH1,SSH-1,FLJ38102,KIAA1298	CR623842	slingshot homolog 1 (Drosophila)	1.79723	2.01128	5.08025e-13	3.41942e-18
TRIM36,RNF98,HAPRIN,RBCC728	NM_018700	tripartite motif-containing 36	2.30894	1.49939	0	1.07255e-15
TPCN2,TPC2,FLJ41094	NM_139075	two pore segment channel 2	1.86481	1.9386	4.91473e-36	3.44286e-39
TJP3,ZO-3,MGC119546	NM_014428	tight junction protein 3 (zona occludens 3)	1.92925	1.87352	1.21907e-22	9.44169e-14
ZNF441,FLJ38637	NM_152355	zinc finger protein 441	2.15591	1.64375	0.006719	0.024151
ACRBP,SP32,OY-TES-1	NM_032489	acrosin binding protein	1.80465	1.9949	4.20297e-07	4.14081e-15
C14orf119,FLJ20671,MGC74723	NM_017924	chromosome 14 open reading frame 119	2.02613	1.7678	0.006179	0.056038
CLEC16A,Gop-1,KIAA0350,MGC111457	BC112897	C-type lectin domain family 16, member A	1.85188	1.93837	0.000255	1.9e-05
TMEM201,RP13-15M17.2	NM_001010866	transmembrane protein 201	1.90063	1.88853	1.28928e-33	1.18379e-35
NEDD9,CASL,HEF1,CAS-L,dJ49G10.2,dJ761I2.1	NM_006403	neural precursor cell expressed, developmentally down-regulated 9	1.66105	2.121	1.12784e-10	2.1429e-11
ZBTB20,HOF,DPZF,ODA-8S,ZNF288,DKFZp566F123	NM_015642	zinc finger and BTB domain containing 20	1.84806	1.93214	0.000295	1.8e-05
TXNRD2,TR,TR3,SELZ,TRXR2,TR-BETA	BC099923	thioredoxin reductase 2	1.92362	1.84672	3.41077e-17	1.27644e-15
C3orf63,RAP140,se89-1,KIAA1105,DKFZp686C2456	NM_015224	chromosome 3 open reading frame 63	1.64592	2.12349	0.000406	3.21133e-08
LOC100134170	XM_001721704	hypothetical protein LOC100134170	1.6944	2.07113	1.09104e-13	1.92387e-15
RPL27A,FLJ43464,MGC10850,MGC17878,MGC87238	AK125453	ribosomal protein L27a	2.00281	1.75736	9.66901e-15	1.20913e-18
DUSP2,PAC1,PAC-1	NM_004418	dual specificity phosphatase 2	2.16192	1.59811	1.04102e-31	1.08679e-12
EIF4E2	AK303802	Homo sapiens cDNA FLJ59146 complete cds, moderately similar to Eukaryotic translation initiation factor 4E type 3. [AK303802]	1.69403	2.06559	0.000561	5.3e-05
HNF1A,HNF1,LFB1,TCF1,MODY3	X71347	HNF1 homeobox A	1.87364	1.88596	4.4143e-28	4.57387e-19
ZF6	U71363	zinc finger protein zfp6	1.74833	2.01126	3.148e-10	1.99731e-09
DUSP18,DSP18,DUSP20,LMWDSP20,MGC32658,bK963H5.1	NM_152511	dual specificity phosphatase 18	1.84779	1.90785	4.50486e-17	2.2e-05
GIT2,CAT-2,MGC760,KIAA0148,DKFZp686G01261	NM_139201	G protein-coupled receptor kinase interactor 2	1.93682	1.81562	1.74402e-13	4.18974e-08
CDCA7,JPO1,FLJ14722,FLJ14736,MGC34109	NM_031942	cell division cycle associated 7	1.98165	1.76977	1.49318e-15	4.95977e-15
C9orf93,FLJ39267,FLJ46740,MGC50805,bA536D16.1,bA778P13.1,DKFZp686P12113	NM_173550	chromosome 9 open reading frame 93	1.78287	1.96544	0.00038	0.000472
PPIL4,HDCME13P	NM_139126	peptidylprolyl isomerase (cyclophilin)-like 4	2.14897	1.59814	1.8069e-06	0.028559
MTUS1,ATIP,MP44,MTSG1,FLJ14295,KIAA1288,DKFZp586D1519,DKFZp686F20243	NM_001001925	mitochondrial tumor suppressor 1	1.72614	2.02004	5.19333e-10	6.38187e-11
CYP3A7,CP37,P450-HFLA	NM_000765	cytochrome P450, family 3, subfamily A, polypeptide 7	1.95744	1.7876	1.66411e-09	0.000105
INE1,MGC97326,MGC97335,MGC97386	BC069772	inactivation escape 1	2.02268	1.71921	0.000481	0.016937
LOC387647	NR_003930	Homo sapiens patched domain containing 3 pseudogene (LOC387647) on chromosome 10.	2.00314	1.73792	0	2.50481e-14
EP400NL	NM_182613	Homo sapiens EP400 N-terminal like (EP400NL), mRNA [NM_182613]	1.91729	1.82364	6.43364e-09	1.44792e-07
BTBD7,FUP1,MGC48310,DKFZp686N0544	NM_018167	BTB (POZ) domain containing 7	1.85742	1.88351	7.1646e-17	4.22834e-21
MGLL,MGL,HU-K5	NM_007283	monoglyceride lipase	1.36378	2.37574	1.47528e-06	1.1827e-42
TBC1D1,TBC,TBC1,KIAA1108	NM_015173	TBC1 (tre-2/USP6, BUB2, cdc16) domain family, member 1	1.47843	2.26032	6.49489e-15	0
UHRF1BP1L,KIAA0701	NM_001006947	UHRF1 (ICBP90) binding protein 1-like	1.85825	1.87674	3.07959e-19	8.16537e-18
CKMT2	AK096014	Homo sapiens cDNA FLJ38695 fis, clone KIDNE2001897. [AK096014]	1.80028	1.93192	7.57582e-22	7.87349e-07
WBSCR18,MGC12943	NM_032317	Williams Beuren syndrome chromosome region 18	1.78883	1.93656	1.20782e-15	1.61153e-38
ND1	BC061915	Homo sapiens cDNA clone IMAGE:3887455, **** WARNING: chimeric clone ****.	1.788	1.93342	4.27013e-20	1.35084e-28
LOC283861	AK098143	hypothetical locus LOC283861	1.7263	1.99418	1.79166e-11	1.75227e-23
MSRA	NM_012331	methionine sulfoxide reductase A	2.18529	1.53397	3.94731e-37	1.08474e-12
RLBP1,CRALBP,MGC3663	NM_000326	retinaldehyde binding protein 1	2.57772	1.14068	0	0.012991
BC071797	BC071797	Homo sapiens cDNA clone IMAGE:4618441, **** WARNING: chimeric clone ****.	1.69698	2.01719	0.008354	0.000122
PGM2L1,BM32A,FLJ32029	NM_173582	phosphoglucomutase 2-like 1	1.82671	1.8841	3.42384e-12	3.93159e-15
ANXA1,ANX1,LPC1	NM_000700	annexin A1	1.37787	2.3305	6.41715e-13	6.91261e-42
ZNF571,HSPC059,MGC138690	NM_016536	zinc finger protein 571	1.63636	2.07192	1.0758e-28	0
TBC1D1,TBC,TBC1,KIAA1108	NM_015173	TBC1 (tre-2/USP6, BUB2, cdc16) domain family, member 1	1.5162	2.18629	1.16463e-24	1.46436e-41
BCL11A	NM_138553	Homo sapiens B-cell CLL/lymphoma 11A (zinc finger protein) (BCL11A), transcript variant 5	1.93906	1.76003	7.95034e-27	3.68154e-16
CACNB2	NM_001167945	Homo sapiens calcium channel, voltage-dependent, beta 2 subunit (CACNB2), transcript variant 9	2.29084	1.40668	2.47096e-19	0.001667
AX747537	AX747537	Sequence 1062 from Patent EP1308459. [AX747537]	1.60536	2.08764	5.19324e-16	3.51873e-27
COX1	CR606568	full-length cDNA clone CS0DE002YM12 of Placenta of Homo sapiens (human).	1.80666	1.88613	2.51692e-06	1.44259e-09
DHX57,DDX57,FLJ32861	NM_198963	DEAH (Asp-Glu-Ala-Asp/His) box polypeptide 57	1.3977	2.29263	0.045251	0.037648
LOC100131099	AK126083	hypothetical protein LOC100131099	1.83306	1.85633	1.57336e-13	5.75974e-08
C10orf38,FLJ12884,MGC130014,MGC130015	NM_001010924	chromosome 10 open reading frame 38	1.79298	1.89106	2.14239e-34	1.08019e-18
LOC441666	NR_024380	Homo sapiens zinc finger protein 91 pseudogene (LOC441666), non-coding RNA [NR_024380]	1.66722	2.01632	0.007544	8.57576e-07
IRF7,IRF7A,IRF-7H	NM_004031	interferon regulatory factor 7	1.86582	1.81391	1.11907e-34	1.44934e-16
LOC100128510	BC039601	hypothetical protein LOC100128510	1.17508	2.50454	0.001126	2.99352e-21
ZCWPW1,ZCW1,FLJ10057,DKFZp434N0510	NM_017984	zinc finger, CW type with PWWP domain 1	1.84755	1.8266	1.67264e-15	1.24166e-14
FKBP1A,FKBP1,PKC12,PKCI2,FKBP12,PPIASE,FKBP-12,FKBP12C	NM_054014	FK506 binding protein 1A, 12kDa	1.80396	1.8666	2.45551e-15	3.21086e-17
DECR2,PDCR	NM_020664	2,4-dienoyl CoA reductase 2, peroxisomal	1.66463	2.00553	8.6038e-29	0
CUL5,VACM1,VACM-1	NM_003478	cullin 5	1.94906	1.71911	4.69096e-18	1.50077e-10
BMP8A,FLJ14351,FLJ45264	NM_181809	bone morphogenetic protein 8a	1.82282	1.84512	1.22817e-10	0.000195
SCARNA10	NR_004387	Homo sapiens small Cajal body-specific RNA 10 (SCARNA10) on chromosome 12.	1.62754	2.03762	0.005083	5.2e-05
C17orf78,FLJ39647,MGC34759	NM_173625	chromosome 17 open reading frame 78	1.96213	1.70295	3.22726e-08	0.003389
LAMA4,LAMA3,LAMA4*-1,DKFZp686D23145	NM_001105206	laminin, alpha 4	1.76588	1.89474	4.0509e-13	7.76003e-15
GPAM,GPAT1,KIAA1560,MGC26846,RP11-426E5.2	AL832464	glycerol-3-phosphate acyltransferase, mitochondrial	1.9332	1.72673	8.89813e-07	2.28497e-06
PSD3,EFA6R,HCA67,DKFZp761K1423	NM_015310	pleckstrin and Sec7 domain containing 3	1.42814	2.22996	1.01005e-09	4.81497e-12
LOC100130219	BC039168	similar to hCG2041987	1.74603	1.90404	0.000198	2.53676e-09
ZNF367,ZFF29,CDC14B,FLJ33970	AK091289	zinc finger protein 367	2.0275	1.62228	1.02071e-20	6.84032e-16
PDE4DIP,MMGL,CMYA2,MGC75440,DKFZp781J054	NM_014644	phosphodiesterase 4D interacting protein (myomegalin)	1.92991	1.71521	1.29301e-09	9.26219e-08
THC2543120		Unknown	1.72366	1.91695	3.75492e-24	2.76665e-32
FLJ16287	NM_001102657	FLJ16287 protein	1.25695	2.38159	0.05507	1.26543e-10
KIAA1434,PREI4,FLJ11085,MGC26147,RP5-1022P6.2	AB037855	hypothetical protein KIAA1434	1.62316	2.01355	1.44914e-11	4.12025e-28
SHC2,SCK,SLI,SHCB	CR617776	SHC (Src homology 2 domain containing) transforming protein 2	1.76167	1.86817	9.49048e-13	3.55034e-35
SORBS2,ARGBP2,PRO0618,KIAA0777	NM_021069	sorbin and SH3 domain containing 2	1.32914	2.29862	0.004593	3.50325e-44
PIGR,MGC125361,MGC125362	NM_002644	polymeric immunoglobulin receptor	1.19145	2.43492	0.000107	0
HUS1	NM_004507	HUS1 checkpoint homolog (S. pombe)	1.92263	1.69844	1.00356e-08	2.69615e-06
LOC728351	AK124971	hypothetical protein LOC728351	2.13785	1.4821	0	1.00004e-15
MDK,MK,NEGF2,FLJ27379	NM_001012334	midkine (neurite growth-promoting factor 2)	2.1599	1.45794	0	2.6412e-09
UACA,NUCLING,FLJ10128,KIAA1561,MGC141967,MGC141969	NM_001008224	uveal autoantigen with coiled-coil domains and ankyrin repeats	1.84969	1.76682	1.51844e-06	0.000153
MGA,MAD5,MXD5,FLJ12634,KIAA0518	BC016982	MAX gene associated	1.57143	2.04381	1.49984e-11	1.61372e-29
RPGRIP1L,MKS5,CORS3,JBTS7,NPHP8,KIAA1005,DKFZp686C0668	NM_015272	RPGRIP1-like	2.18108	1.4336	0.033616	0.005228
CRIP1,CRHP,CRIP,CRP1	NM_001311	cysteine-rich protein 1 (intestinal)	1.56619	2.04397	2.72613e-16	2.35839e-42
THC2524986		CDC2L1S13 PITSLRE protein kinase alpha SV9 isoform	1.91962	1.68958	1.2e-05	1.12132e-09
FUT2,SE,Se2,sej,SEC2	NM_000511	fucosyltransferase 2 (secretor status included)	1.37534	2.23205	2.92689e-08	0
GYLTL1B,LARGE2,PP5656,FLJ35207	NM_152312	glycosyltransferase-like 1B	1.91829	1.68903	0	1.0627e-26
GYLTL1B,LARGE2,PP5656,FLJ35207	NM_152312	glycosyltransferase-like 1B	1.89679	1.70936	6.80801e-19	3.2976e-10
SPG7,CAR,PGN,CMAR,SPG5C,FLJ37308,MGC126331,MGC126332	NM_003119	spastic paraplegia 7 (pure and complicated autosomal recessive)	1.74003	1.86599	2.21895e-28	2.9601e-35
PTPRS,PTPSIGMA	BC029496	protein tyrosine phosphatase, receptor type, S	1.49341	2.10851	0.041145	0.000771
ENST00000372515		ATP-binding cassette, sub-family C (CFTR/MRP), member 10	1.69312	1.90785	0.000361	0.019476
SPG7,CAR,PGN,CMAR,SPG5C,FLJ37308,MGC126331,MGC126332	NM_003119	spastic paraplegia 7 (pure and complicated autosomal recessive)	1.7919	1.80799	1.38819e-13	1.5917e-23
VENTX,NA88A,HPX42B,VENTX2,MGC119910,MGC119911	NM_014468	VENT homeobox homolog (Xenopus laevis)	1.5996	1.99863	0.000115	7.36784e-09
SCAMP5,MGC24969,DKFZp686L1799	NM_138967	secretory carrier membrane protein 5	1.63239	1.96044	1.00484e-14	8.97585e-13
ELL2	BX538289	elongation factor, RNA polymerase II, 2	1.77229	1.81945	4.26356e-34	5.76986e-19
ENST00000406053		ankyrin repeat and SOCS box-containing 3	1.18342	2.4082	0.011961	1.17989e-42
TMEM67,MKS3,JBTS6,TNEM67,MECKELIN,MGC26979	NM_153704	transmembrane protein 67	1.69175	1.89967	0.000869	0.000496
TAX1BP2,TRX	U25801	Tax1 (human T-cell leukemia virus type I) binding protein 2	1.58747	2.00255	0.051134	0.023181
ZDHHC8,ZNF378,ZDHHCL1	AK131238	zinc finger, DHHC-type containing 8	-1.99887	-1.59309	6.48173e-07	0.004819
RANGRF,MOG1,HSPC165,HSPC236,RANGNRF,MGC110973,DKFZp686F02139	NM_016492	RAN guanine nucleotide release factor	-1.51	-2.08301	1.71984e-23	0
GSTO2,bA127L20.1	NM_183239	glutathione S-transferase omega 2	-1.96837	-1.62497	1.01575e-37	2.17172e-16
HGFAC,HGFA,MGC138395,MGC138397	NM_001528	HGF activator	-1.93496	-1.65992	0	1.17663e-21
TRIM7,GNIP,RNF90	NM_203297	tripartite motif-containing 7	-1.6064	-1.98872	6.44063e-22	1.90582e-40
ASNS,TS11	NM_001673	asparagine synthetase	-1.92366	-1.67199	9.34548e-27	4.22159e-29
CYP2J2,CPJ2	NM_000775	cytochrome P450, family 2, subfamily J, polypeptide 2	-1.44433	-2.15596	0	0
STC2,STC-2,STCRP	NM_003714	stanniocalcin 2	-1.65141	-1.94999	1.17101e-13	8.93626e-24
MUC13,DRCC1,FLJ20063	NM_033049	mucin 13, cell surface associated	-1.27325	-2.32843	1.7e-05	0
GGT6,FLJ25990,FLJ90165	NM_153338	gamma-glutamyltransferase 6	-1.73358	-1.87159	1.05269e-19	1.09093e-23
SIRT4,SIR2L4,MGC57437,MGC130046,MGC130047	NM_012240	sirtuin (silent mating type information regulation 2 homolog) 4 (S. cerevisiae)	-1.81831	-1.78698	0.010594	5.7e-05
FUT1,H,HH,HSC	NM_000148	fucosyltransferase 1 (galactoside 2-alpha-L-fucosyltransferase, H blood group)	-1.92221	-1.68337	0	0
CAMLG,CAML,MGC163197	NM_001745	calcium modulating ligand	-1.76052	-1.84598	6.80685e-09	6.13434e-13
THC2507152		Unknown	-1.83104	-1.77724	3.18147e-33	8.32894e-20
DHRS1,FLJ25430,MGC20204	NM_138452	dehydrogenase/reductase (SDR family) member 1	-1.94948	-1.66028	8.99524e-38	0
TTC26,dyf-13,FLJ12571,MGC163211	NM_024926	tetratricopeptide repeat domain 26	-2.07853	-1.53287	0.000158	0.016262
WWC3,BM042,KIAA1280	NM_015691	WWC family member 3	-1.61797	-2.00552	6.14613e-16	0
IPO9,Imp9,FLJ10402,DKFZp761M1547	NM_018085	importin 9	-1.71281	-1.91078	1.90224e-08	4.00726e-18
DKFZp667E0512	AL713660	hypothetical protein DKFZp667E0512	-2.15108	-1.47633	4.72521e-12	0.000568
CTNNB1,CTNNB,FLJ25606,FLJ37923,DKFZp686D02253	NM_001098210	catenin (cadherin-associated protein), beta 1, 88kDa	-2.01145	-1.61637	6.92522e-38	2.17657e-12
ENST00000370129		ATP-binding cassette, sub-family D (ALD), member 1	-1.87259	-1.75857	3.7428e-13	5.50706e-09
AX746564	AX746564	Sequence 89 from Patent EP1308459. [AX746564]	-1.90166	-1.72971	0.000615	0.005122
NR4A1,HMR,N10,TR3,NP10,GFRP1,NAK-1,NGFIB,NUR77,MGC9485	NM_002135	nuclear receptor subfamily 4, group A, member 1	-1.41753	-2.21388	2.42317e-09	3.2637e-10
FOS,AP-1,C-FOS	NM_005252	v-fos FBJ murine osteosarcoma viral oncogene homolog	-2.0747	-1.55672	1.43807e-30	3.56956e-08
VSIG2,CTH,CTXL,2210413P10Rik	NM_014312	V-set and immunoglobulin domain containing 2	-1.8035	-1.82859	1.36001e-07	4.6e-05
AGT,ANHU,SERPINA8	NM_000029	angiotensinogen (serpin peptidase inhibitor, clade A, member 8)	-1.50659	-2.12908	0	0
MST1,MSP,HGFL,NF15S2,D3F15S2,DNF15S2	NM_020998	macrophage stimulating 1 (hepatocyte growth factor-like)	-1.87504	-1.7642	2.41935e-25	7.81938e-16
VSIG10L	NM_001163922	Homo sapiens V-set and immunoglobulin domain containing 10 like (VSIG10L)	-1.87871	-1.76167	6.63063e-10	1.5e-05
ACCN3,ASIC3,TNaC1,DRASIC,SLNAC1	NM_020322	amiloride-sensitive cation channel 3	-1.71989	-1.92225	1.97278e-17	2.67218e-13
CYP4F2	NM_001082	Homo sapiens cytochrome P450, family 4, subfamily F, polypeptide 2 (CYP4F2)	-1.32589	-2.31834	0.021637	1.25207e-10
NRXN3,KIAA0743,MGC176711	NM_004796	neurexin 3	-1.90427	-1.74171	2.04075e-19	5.53706e-13
LOC147645	BC016993	hypothetical protein LOC147645	-2.06617	-1.58077	0	0
MYBPHL	NM_001010985	myosin binding protein H-like	-1.8425	-1.80629	5.07704e-07	7.2e-05
ENST00000374186		dehydrodolichyl diphosphate synthase	-1.81053	-1.83938	0.00061	0.003051
PPP2R3B,PR48,PPP2R3L,NY-REN-8,PPP2R3LY	NM_013239	protein phosphatase 2 (formerly 2A), regulatory subunit B'', beta	-1.54181	-2.1095	3.16285e-12	8.35584e-32
IL33,DVS27,NF-HEV,NFEHEV,C9orf26,DKFZp586H0523,RP11-575C20.2	NM_033439	interleukin 33	-1.39314	-2.25989	1.56809e-06	5.09142e-32
ATF3	NM_001040619	activating transcription factor 3	-2.06902	-1.58675	1.81576e-24	3.36397e-15
P4HA2	NM_001017973	procollagen-proline, 2-oxoglutarate 4-dioxygenase (proline 4-hydroxylase), alpha polypeptide II	-1.8222	-1.83681	1.11059e-27	7.93216e-24
EDA2R,XEDAR,EDAA2R,EDA-A2R,TNFRSF27	NM_021783	ectodysplasin A2 receptor	-1.82312	-1.83976	0.015984	0.020341
SENP6,SSP1,SUSP1,FLJ11355,FLJ11887,KIAA0389,KIAA0797	NM_015571	SUMO1/sentrin specific peptidase 6	-1.70963	-1.95339	2.37001e-34	3.3736e-19
LOC100128163	XM_001722350	hypothetical protein LOC100128163	-1.67278	-1.99026	0.000493	1.03614e-06
INSIG2,MGC26273	NM_016133	insulin induced gene 2	-1.74024	-1.92477	2.3668e-19	2.85296e-16
WNT6	NM_006522	wingless-type MMTV integration site family, member 6	-1.70704	-1.95856	8.26186e-16	2.26774e-08
ENST00000376793		major histocompatibility complex, class I, J (pseudogene) (HLA-J), non-coding RNA [Source:RefSeq DNA;Acc:NR_024240] [ENST00000376793]	-1.77855	-1.88717	2.86961e-24	3.10956e-26
C15orf52,FLJ43339,DKFZp686N1468	NM_207380	chromosome 15 open reading frame 52	-1.13118	-2.53534	0.017134	1.06962e-40
CYP4F2	NM_001082	Homo sapiens cytochrome P450, family 4, subfamily F, polypeptide 2 (CYP4F2), mRNA.	-1.96157	-1.70546	8.81552e-18	6.39535e-08
ENST00000406220		Putative uncharacterized protein ENSP00000385370 [Source:UniProtKB/TrEMBL;Acc:B5MCU5] [ENST00000406220]	-1.88025	-1.78926	0.0233	0.056565
BNIP3L,NIX,BNIP3a	NM_004331	BCL2/adenovirus E1B 19kDa interacting protein 3-like	-1.76439	-1.91462	1.25068e-29	2.97256e-18
CCBL1,GTK,KAT1,KATI,FLJ95217,MGC29624	NM_004059	cysteine conjugate-beta lyase, cytoplasmic	-2.01362	-1.66565	1.84165e-25	1.02322e-10
LOC442249	XR_019231	PREDICTED: Homo sapiens misc_RNA (LOC442249), miscRNA.	-1.79534	-1.88576	2.78472e-40	7.56057e-36
MAML2,MAM2,MAM3,MAM-3,KIAA1819,MGC176701,MLL-MAML2,DKFZp686N0150	NM_032427	mastermind-like 2 (Drosophila)	-1.47467	-2.20736	0.001789	0.000508
GRTP1,TBC1D6,FLJ22474,MGC138328,MGC138330	NM_024719	growth hormone regulated TBC protein 1	-1.99303	-1.68917	2.09592e-33	4.36435e-21
FLJ40504,MGC138231,MGC138233	NM_173624	hypothetical protein FLJ40504	-1.78402	-1.90095	2.5309e-30	7.82566e-32
LOC100130916	AY358791	HSAL5836	-1.87892	-1.80631	9.82579e-18	8.17119e-09
C6orf48,G8,D6S57	NM_001040437	chromosome 6 open reading frame 48	-1.96911	-1.71774	0	0
C3orf52,TTMP,FLJ23186	NM_024616	chromosome 3 open reading frame 52	-1.86622	-1.82387	1.9265e-29	4.77513e-29
PAG1,CBP,PAG,FLJ37858,MGC138364	NM_018440	phosphoprotein associated with glycosphingolipid microdomains 1	-1.43304	-2.25718	3.88901e-08	7.6741e-21
C17orf96	NM_001130677	Homo sapiens chromosome 17 open reading frame 96 (C17orf96), mRNA [NM_001130677]	-1.53921	-2.1542	5.09823e-29	0
COMMD8,FLJ20502	NM_017845	COMM domain containing 8	-1.92163	-1.77205	1.02254e-20	5.97926e-17
SCRN2,Ses2	NM_138355	secernin 2	-1.99486	-1.70013	1.33692e-31	2.19781e-21
AGR2,AG2,GOB-4,HAG-2,XAG-2	NM_006408	anterior gradient homolog 2 (Xenopus laevis)	-1.72615	-1.96976	0	1.9773e-12
PART1	NR_028508	Homo sapiens prostate androgen-regulated transcript 1 (non-protein coding) (PART1), transcript variant 2	-1.89305	-1.80767	1.85107e-16	5.53462e-13
ENST00000368256		chaperonin containing TCP1, subunit 3 (gamma)	-1.87619	-1.82542	1.02537e-21	4.24887e-21
VAMP2,SYB2,VAMP-2,FLJ11460	NM_014232	vesicle-associated membrane protein 2 (synaptobrevin 2)	-2.1359	-1.56933	1.33406e-34	5.51519e-16
HTATIP2,CC3,TIP30,FLJ26963	AF092095	HIV-1 Tat interactive protein 2, 30kDa	-2.0454	-1.65998	1.55291e-39	5.41736e-15
LOC729249	XM_001714100	similar to kelch-like 2, Mayven (Drosophila)	-2.1458	-1.55971	0.000303	0.095571
CHM	NM_001145414	Homo sapiens choroideremia (Rab escort protein 1) (CHM), transcript variant 2	-1.66437	-2.04154	7.3e-05	3.92823e-07
LSS,OSC	NM_001001438	lanosterol synthase (2,3-oxidosqualene-lanosterol cyclase)	-2.50937	-1.19702	3.70031e-11	0.038502
TSPAN5,NET-4,TM4SF9,TSPAN-5	NM_005723	tetraspanin 5	-1.79505	-1.91359	0	1.58442e-23
LNPEP,CAP,IRAP,PLAP,P-LAP	NM_005575	leucyl/cystinyl aminopeptidase	-1.68765	-2.02158	1.45986e-16	1.29662e-25
CECR4	AF307448	cat eye syndrome chromosome region, candidate 4	-2.17673	-1.53592	2.49664e-16	2.2774e-18
DRD4,D4DR	NM_000797	dopamine receptor D4	-2.07074	-1.64483	1.90648e-23	3.53509e-17
TSPYL2,CDA1,CTCL,CINAP,DENTT,SE20-4,HRIHFB2216	NM_022117	TSPY-like 2	-1.77017	-1.94684	1.15507e-06	4.78252e-08
DDIT3,CHOP,CEBPZ,CHOP10,GADD153,MGC4154	NM_004083	DNA-damage-inducible transcript 3	-2.03266	-1.68483	5.61963e-19	2.8503e-11
PLK2,SNK	NM_006622	polo-like kinase 2 (Drosophila)	-2.12207	-1.59685	0	6.90748e-12
GDA,CYPIN,GUANASE,MGC9982,NEDASIN,KIAA1258	NM_004293	guanine deaminase	-1.37312	-2.35612	5.6e-05	1.83992e-29
KRT18P49	XR_018216	keratin 18 pseudogene 49	-1.83513	-1.89433	1.03842e-39	4.11419e-30
DOK7,Dok-7,C4orf25,FLJ33718,FLJ39137,FLJ90556	NM_173660	docking protein 7	-1.54767	-2.18281	1.66672e-12	8.10947e-26
KRT18,K18,CYK18	NM_000224	keratin 18	-1.81902	-1.91322	0	0
IYD,DEHAL1,C6orf71,dJ422F24.1	NM_203395	iodotyrosine deiodinase	-1.13503	-2.59872	0.056649	4.93257e-43
GALNT12,FLJ21212,GalNAc-T12	NM_024642	UDP-N-acetyl-alpha-D-galactosamine:polypeptide N-acetylgalactosaminyltransferase 12 (GalNAc-T12)	-1.22945	-2.50477	0.00026	4.22716e-36
AHRR,AHH,AHHR,KIAA1234,MGC167813,MGC176630	NM_020731	aryl-hydrocarbon receptor repressor	-1.60802	-2.12917	1.62117e-14	4.47525e-29
ETV4,E1AF,PEA3,E1A-F,PEAS3	NM_001079675	ets variant gene 4 (E1A enhancer binding protein, E1AF)	-1.75725	-1.98033	5.27845e-20	3.17179e-26
MYH3,HEMHC,SMHCE,MYHSE1,MYHC-EMB	NM_002470	myosin, heavy chain 3, skeletal muscle, embryonic	-1.73604	-2.00237	6.57316e-23	3.09475e-23
PHEX,HYP,PEX,XLH,HPDR,HYP1,HPDR1	NM_000444	phosphate regulating endopeptidase homolog, X-linked (hypophosphatemia, vitamin D resistant rickets)	-2.59768	-1.14111	0	0.049742
KSR2,FLJ25965	BX648958	kinase suppressor of ras 2	-1.43729	-2.30284	0.016896	1.40312e-08
CSNK1E,HCKIE,MGC10398	CR617099	casein kinase 1, epsilon	-1.8603	-1.88113	0	0
C20orf175,FAM65C,FLJ00360,FLJ32230,dJ530I15.2	NM_080829	chromosome 20 open reading frame 175	-2.34213	-1.39943	2.05471e-34	2.87379e-07
CPT1C,CATL1,CPT1P,CPTIC,FLJ23809	NM_152359	carnitine palmitoyltransferase 1C	-2.14419	-1.60193	1.79605e-27	1.56973e-11
SH3MD4,POSH2,FLJ00204	NM_001099289	SH3 multiple domains 4	-1.55012	-2.19642	0.033161	4.4e-05
ULBP3,RAET1N	NM_024518	UL16 binding protein 3	-1.99738	-1.7549	7.88848e-11	0.001147
NRXN3,KIAA0743,MGC176711	NM_004796	neurexin 3	-2.01417	-1.73922	3.85822e-27	4.17609e-23
CAPN13,FLJ23523	NM_144575	calpain 13	-1.66345	-2.08995	5.21573e-13	3.1784e-21
C10orf83,FLJ25925,bA548K23.4,RP11-548K23.4	NM_178832	chromosome 10 open reading frame 83	-2.07084	-1.68427	2.47266e-20	1.85925e-16
CTSC,JP,HMS,JPD,PLS,CPPI,DPP1,DPPI,PALS	NM_001114173	cathepsin C	-1.87565	-1.88286	6.5861e-44	1.47096e-28
MARCKS,MACS,80K-L,PKCSL,MRACKS,PRKCSL,FLJ14368,FLJ90045	NM_002356	myristoylated alanine-rich protein kinase C substrate	-2.30897	-1.45319	0	2.90551e-10
RNF165	NM_152470	ring finger protein 165	-1.42875	-2.33646	0.00154	0.002493
C10orf47,MGC35403	NM_153256	chromosome 10 open reading frame 47	-1.47939	-2.28603	0.003172	9.05265e-10
WNT7A	NM_004625	wingless-type MMTV integration site family, member 7A	-1.90569	-1.8624	0.012345	0.063771
GADD45A,DDIT1,GADD45	NM_001924	growth arrest and DNA-damage-inducible, alpha	-2.11451	-1.65565	6.08757e-32	6.26236e-16
ABCD1,ALD,AMN,ALDP,ABC42	NM_000033	ATP-binding cassette, sub-family D (ALD), member 1	-1.62446	-2.14611	0.011175	1.95987e-06
C1orf102,NOR1,OSCP1,MGC26685	NM_145047	chromosome 1 open reading frame 102	-2.31729	-1.45622	3.06784e-23	7.23736e-06
FLJ45248	CR608006	FLJ45248 protein	-2.20436	-1.56917	4.73379e-20	4.9908e-08
CPT1C,CATL1,CPT1P,CPTIC,FLJ23809	NM_152359	carnitine palmitoyltransferase 1C	-2.10774	-1.67023	0	1.84229e-31
IFRD1,PC4,TIS7	NM_001007245	interferon-related developmental regulator 1	-2.02692	-1.75167	4.14755e-26	5.81245e-20
ATP9B,NEO1L,ATPIIB,ATPASEP,FLJ46612,HUSSY-20,MGC61572,MGC150650,MGC150651,DKFZp686H2093	NM_198531	ATPase, class II, type 9B	-2.01395	-1.76663	0	6.14301e-15
TOMM40L,TOMM40B,FLJ12770,RP11-297K8.10	NM_032174	translocase of outer mitochondrial membrane 40 homolog (yeast)-like	-1.23541	-2.5458	0.003358	0
NHEDC2,NHA2,NHE10,FLJ23984	NM_178833	Na+/H+ exchanger domain containing 2	-1.85668	-1.92604	0.024235	0.01431
GRK4,IT11,GPRK4,GRK4a,GPRK2L	NM_001004057	G protein-coupled receptor kinase 4	-1.97843	-1.80571	2.11469e-11	2.82106e-08
CSTF3,CSTF-77,MGC43001,MGC75122,MGC117398	NM_001033505	cleavage stimulation factor, 3' pre-RNA, subunit 3, 77kDa	-2.04752	-1.74013	4.90836e-40	4.38635e-22
IGF2BP3,IMP3,KOC1,IMP-3,VICKZ3,DKFZp686F1078	NM_006547	insulin-like growth factor 2 mRNA binding protein 3	-1.51968	-2.26922	1.42088e-23	0
LRRC8C,AD158,FAD158,MGC138551,DKFZp586J1119	NM_032270	leucine rich repeat containing 8 family, member C	-2.20811	-1.58157	0.000256	0.008213
SMARCD3,Rsc6p,BAF60C,CRACD3,MGC111010	NM_003078	SWI/SNF related, matrix associated, actin dependent regulator of chromatin, subfamily d, member 3	-1.64185	-2.14796	1.96427e-12	1.10229e-31
PAH,PH,PKU,PKU1	NM_000277	phenylalanine hydroxylase	-1.8172	-1.97895	1.68735e-27	1.89888e-22
THC2727687		Unknown	-1.40338	-2.39372	0.001794	6.85133e-13
TRIOBP,TARA,DFNB28,FLJ39315,KIAA1662,dJ37E16.4,HRIHFB2122	NM_138632	TRIO and F-actin binding protein	-1.85209	-1.94568	5.93242e-06	0.028588
SSTR1,SRIF-2	NM_001049	somatostatin receptor 1	-2.16674	-1.63162	0	1.89692e-29
OVOS2,DKFZp686C0338	BC039117	ovostatin 2	-2.44996	-1.34929	4.2039e-44	5.55897e-09
COMMD8,FLJ20502	NM_017845	COMM domain containing 8	-2.00791	-1.79681	1.1074e-35	5.40855e-19
C17orf69	NR_026906	Homo sapiens chromosome 17 open reading frame 69 (C17orf69), transcript variant 2, non-coding RNA [NR_026906]	-1.95146	-1.85481	2.1548e-24	9.09885e-21
SH2D2A,TSAd,F2771	NM_003975	SH2 domain protein 2A	-1.83669	-1.96968	1.52896e-27	4.24145e-23
DKFZp686M1136	BX647230	hypothetical gene supported by BX647230	-1.92171	-1.88677	0.017864	0.040753
KRT18P42	XR_016386	PREDICTED: Homo sapiens misc_RNA (KRT18P42), miscRNA.	-1.88115	-1.92861	7.24471e-43	6.82026e-41
MAGEA4,MAGE4,MAGE4A,MAGE4B,MAGE-41,MAGE-X2,MGC21336	NM_002362	melanoma antigen family A, 4	-2.03005	-1.77994	0	4.83056e-40
C1orf105,RP1-106H8.1	NM_139240	chromosome 1 open reading frame 105	-1.92681	-1.88375	0.033224	0.055598
RGS5,MST092,MST106,MST129,MSTP032,MSTP092,MSTP106,MSTP129	NM_003617	regulator of G-protein signaling 5	-1.98459	-1.82766	2.0638e-18	1.09921e-08
dJ222E13.2	CR622757	similar to CGI-96	-2.13659	-1.6763	0.012008	0.042011
FAM81A,MGC26690	NM_152450	family with sequence similarity 81, member A	-1.26868	-2.54482	0.000657	5.85848e-27
ENST00000340456	AK128036	Putative uncharacterized protein ENSP00000339838 [Source:UniProtKB/TrEMBL;Acc:B7WNV4] [ENST00000340456]	-1.87427	-1.94164	2.78278e-10	7.90384e-09
BC070363	BC070363	Homo sapiens cDNA clone IMAGE:3960708, partial cds. [BC070363]	-2.08285	-1.7356	0	3.39258e-21
LOC646070	XR_036884	PREDICTED: Homo sapiens misc_RNA (LOC646070), miscRNA.	-1.92056	-1.90001	5.35071e-17	1.45148e-19
GEM,KIR,MGC26294	NM_005261	GTP binding protein overexpressed in skeletal muscle	-1.17576	-2.64874	0.028838	3.03647e-17
APOL3,CG12-1,APOLIII	NM_145641	apolipoprotein L, 3	-1.72564	-2.09907	0.002665	0.000254
ZDHHC14,NEW1CP,FLJ20984	NM_153746	zinc finger, DHHC-type containing 14	-1.29074	-2.53464	1.4e-05	6.29474e-26
ATF3	NM_001040619	activating transcription factor 3	-2.2298	-1.59655	0	5.87171e-11
TPTE,PTEN2	NM_199261	transmembrane phosphatase with tensin homology	-1.63079	-2.19713	1.48635e-11	1.02125e-33
C8G,C8C,MGC142186	NM_000606	complement component 8, gamma polypeptide	-2.0272	-1.80123	8.43292e-33	9.0862e-18
PLEKHF1,APPD,MGC4090,PHAFIN1,ZFYVE15	NM_024310	pleckstrin homology domain containing, family F (with FYVE domain) member 1	-1.62773	-2.20594	1.80933e-09	6.43083e-28
SCUBE1	NM_173050	signal peptide, CUB domain, EGF-like 1	-1.96243	-1.87241	2.52798e-40	1.31785e-23
CAMK2N2,CAMKIIN,CAM-KIIN	NM_033259	calcium/calmodulin-dependent protein kinase II inhibitor 2	-2.05707	-1.77856	5.73296e-21	4.97865e-13
BCORL1,FLJ11362,B930011H20Rik	NM_021946	BCL6 co-repressor-like 1	-1.70649	-2.13356	3.70676e-23	0
SELM,SEPM,MGC40146	NM_080430	selenoprotein M	-2.62497	-1.21711	4.08358e-27	0.006234
LOC729556	AK123826	Homo sapiens cDNA FLJ41832 fis, clone NT2RI2027484. [AK123826]	-1.96871	-1.87502	0.007592	0.005263
CYBB,CGD,NOX2,GP91-1,GP91PHOX,p91-PHOX,GP91-PHOX	NM_000397	cytochrome b-245, beta polypeptide (chronic granulomatous disease)	-1.45889	-2.3898	1.11745e-06	1.54646e-22
C11orf80,FLJ22531	NM_024650	chromosome 11 open reading frame 80	-1.28669	-2.56308	0.028696	4.01399e-12
SULT1A2,STP2,HAST4,P-PST,ST1A2,TSPST2,MGC142287,MGC142289	NM_177528	sulfotransferase family, cytosolic, 1A, phenol-preferring, member 2	-1.88747	-1.9625	0	0
KIAA1949,HKMT1098	BC066644	KIAA1949	-1.79589	-2.05973	5.22708e-12	6.57702e-18
THC2700481		Q2AJ70_9BACI (Q2AJ70) DedA, partial (6%) [THC2700481]	-1.74082	-2.11599	0.091955	0.005764
KHDRBS3,Etle,SALP,SLM2,SLM-2,TSTAR,T-STAR,etoile	NM_006558	KH domain containing, RNA binding, signal transduction associated 3	-1.7313	-2.12921	3.24806e-28	5.49731e-34
LOC392943,DKFZp667B242	AL834358	similar to hypothetical protein	-1.16306	-2.69801	0.001039	2.23484e-37
PRSS16,TSSP,FLJ36271,FLJ40714,FLJ44172	NM_005865	protease, serine, 16 (thymus)	-1.91444	-1.94808	2.8026e-45	0
LOC728723	NR_024398	Homo sapiens hypothetical LOC728723 (LOC728723), non-coding RNA [NR_024398]	-1.82323	-2.04013	9.04917e-06	1.04597e-10
AIRE,APS1,APSI,PGA1,AIRE1,APECED	NM_000658	autoimmune regulator	-1.62269	-2.24224	5.20409e-13	3.556e-22
LOC100130141	XR_037929	PREDICTED: Homo sapiens misc_RNA (LOC100130141), miscRNA.	-2.08242	-1.7833	1.16632e-16	2.84833e-16
PRSS16,TSSP,FLJ36271,FLJ40714,FLJ44172	NM_005865	protease, serine, 16 (thymus)	-1.85958	-2.00817	7.16528e-32	7.96118e-21
DNAJB2,HSJ1,HSPF3	NM_006736	DnaJ (Hsp40) homolog, subfamily B, member 2	-1.79147	-2.0792	2.20803e-19	7.27162e-27
MAGEA2B,MAGE2,MAGEA2,MGC16973	NM_153488	melanoma antigen family A, 2B	-2.04198	-1.83097	0	0
KIAA1467,DKFZp781O012	NM_020853	KIAA1467	-2.08146	-1.7943	5.31549e-29	8.81824e-25
PBX1	BC044624	Pre-B-cell leukemia transcription factor 1 (Homeobox protein PBX1) (Homeobox protein PRL). [Source:Uniprot/SWISSPROT;Acc:P40424] [ENST00000328681]	-1.41148	-2.46694	5.05856e-10	3.14634e-41
LOC728875	NR_024584	Homo sapiens hypothetical LOC728875 (LOC728875), non-coding RNA [NR_024584]	-2.07757	-1.80097	0	8.96831e-44
PLLP,PMLP,TM4SF11	NM_015993	plasma membrane proteolipid (plasmolipin)	-2.21482	-1.67009	0	5.09686e-24
FLJ22659	AK026312	hypothetical protein FLJ22659	-2.0333	-1.85163	1.06853e-11	2.67404e-06
ENST00000423205		Putative uncharacterized protein ENSP00000400437 Fragment [Source:UniProtKB/TrEMBL;Acc:C9IZV4] [ENST00000423205]	-1.84686	-2.03822	5.45355e-09	0.000283
TAP2,APT2,PSF2,ABC18,ABCB3,RING11,D6S217E	NM_018833	transporter 2, ATP-binding cassette, sub-family B (MDR/TAP)	-1.9286	-1.95688	0.006797	0.019245
ZNF433,FLJ40981	BC047412	zinc finger protein 433	-2.50388	-1.38503	0	4.19634e-08
ATR,FRP1,MEC1,SCKL,SCKL1	NM_001184	ataxia telangiectasia and Rad3 related	-1.94175	-1.95024	2.18758e-24	7.40696e-25
BCAT1,BCT1,PP18,ECA39,MECA39,PNAS-121,DKFZp686E12175	NM_005504	branched chain aminotransferase 1, cytosolic	-2.00956	-1.88278	4.32131e-13	1.32933e-13
C9orf40,FLJ10110,FLJ25795	NM_017998	chromosome 9 open reading frame 40	-1.93633	-1.95681	1.60906e-40	9.9171e-20
MUC2,MLP,SMUC	NM_002457	mucin 2, oligomeric mucus/gel-forming	-2.01706	-1.87643	1.21506e-26	5.50941e-25
LOC651696	XR_019148	PREDICTED: Homo sapiens similar to Keratin, type I cytoskeletal 18 (Cytokeratin-18) (CK-18) (Keratin-18) (K18) (LOC651696), mRNA.	-1.83342	-2.06064	2.61098e-14	3.99636e-30
OAS1,OIAS,IFI-4,OIASI	NM_002534	2',5'-oligoadenylate synthetase 1, 40/46kDa	-1.80087	-2.09358	2.21387e-22	5.02274e-22
PTCH1,PTC,BCNS,HPE7,PTC1,PTCH,NBCCS,PTCH11,FLJ26746,FLJ42602	AK124593	patched homolog 1 (Drosophila)	-1.56486	-2.33031	1.14171e-24	2.58828e-17
GOLM1,GP73,GOLPH2,C9orf155,FLJ22634,FLJ23608,PSEC0257,bA379P1.3	NM_016548	golgi membrane protein 1	-1.64893	-2.24674	1.37498e-23	0
SHH,TPT,HHG1,HLP3,HPE3,SMMCI,TPTPS,MCOPCB5	NM_000193	sonic hedgehog homolog (Drosophila)	-1.9081	-1.99023	1.0759e-16	5.618e-17
GGT1,GGT,GTG,CD224,D22S672,D22S732,MGC96892,MGC96904,MGC96963	NM_005265	gamma-glutamyltransferase 1	-1.91752	-1.98107	2.17172e-08	1.37855e-09
IPW	NR_023915	Homo sapiens imprinted in Prader-Willi syndrome (non-protein coding) (IPW), non-coding RNA [NR_023915]	-1.7396	-2.16417	0.000345	1.28202e-06
DBT,E2,E2B,BCATE2,MGC9061	M19301	dihydrolipoamide branched chain transacylase E2	-2.34016	-1.57064	1.21235e-09	0.009519
LOC646836	XM_001718162	hypothetical LOC646836	-1.99079	-1.92193	1.4013e-45	6.1867e-36
WWC2,BOMB,FLJ22029,FLJ34082	NM_024949	WW and C2 domain containing 2	-2.44806	-1.46527	8.31804e-38	1.15848e-08
KIAA0802	NM_015210	KIAA0802	-1.60158	-2.31413	2.05597e-10	2.0461e-26
KRT18P19	XR_019026	PREDICTED: Homo sapiens misc_RNA (KRT18P19), miscRNA.	-1.87939	-2.04029	7.86621e-23	3.85857e-31
IPCEF1	NM_001130699	Homo sapiens interaction protein for cytohesin exchange factors 1 (IPCEF1), transcript variant 1, mRNA [NM_001130699]	-1.95057	-1.97074	0.007807	0.012523
L3MBTL3,MBT1,MBT-1,RP11-73O6.1	NM_032438	l(3)mbt-like 3 (Drosophila)	-2.3057	-1.61946	3.0405e-37	1.84495e-07
TNKS,TIN1,PARPL,TINF1,TNKS1,PARP5A,PARP-5a	NM_003747	tankyrase, TRF1-interacting ankyrin-related ADP-ribose polymerase	-2.11888	-1.80865	9.65624e-11	3.178e-08
RDM1,RAD52B,MGC33977	NM_001034836	RAD52 motif 1	-2.23428	-1.69713	0	1.08104e-32
AF143325	AF143325	Homo sapiens clone IMAGE:110436 mRNA sequence. [AF143325]	-2.11462	-1.81714	1.37978e-17	7.13079e-41
KRT18P24	XR_018344	PREDICTED: Homo sapiens misc_RNA (KRT18P24), miscRNA.	-1.85079	-2.08189	1.7608e-06	2.20789e-06
LOH11CR2A,BCSC1,BCSC-1	NM_198315	loss of heterozygosity, 11, chromosomal region 2, gene A	-2.20073	-1.73298	9.33961e-27	1.10423e-13
HLA-A	NM_002116	major histocompatibility complex, class I, A	-2.01478	-1.92012	0	0
ENST00000332595		Putative uncharacterized protein ENSP00000357890 Fragment [Source:UniProtKB/TrEMBL;Acc:A6NK05] [ENST00000332595]	-1.82544	-2.11087	0.016257	0.002159
OBSCN,UNC89,FLJ14124,KIAA1556,KIAA1639,MGC120409,MGC120410,MGC120411,MGC120412,MGC138590,DKFZp666E245	NM_052843	obscurin, cytoskeletal calmodulin and titin-interacting RhoGEF	-2.08542	-1.85373	6.92224e-09	5.09751e-10
PLOD2,LH2,TLH	NM_182943	procollagen-lysine, 2-oxoglutarate 5-dioxygenase 2	-2.53903	-1.40037	2.06061e-36	1.95045e-06
IQCE,KIAA1023,MGC41907,1700028P05Rik	AB028946	IQ motif containing E	-1.88831	-2.05376	7.55753e-26	2.03048e-41
THC2610364		Unknown	-1.97218	-1.97182	0.011499	0.001013
BNIP3,NIP3	NM_004052	BCL2/adenovirus E1B 19kDa interacting protein 3	-1.75713	-2.18704	5.96463e-41	0
CCDC68,SE57-1,FLJ25368	NM_025214	coiled-coil domain containing 68	-1.65465	-2.29484	7.23925e-14	3.6217e-33
STX1A	NM_001165903	Homo sapiens syntaxin 1A (brain) (STX1A), transcript variant 2, mRNA [NM_001165903]	-1.7551	-2.1948	5.99724e-14	2.99058e-18
OBSCN,UNC89,FLJ14124,KIAA1556,KIAA1639,MGC120409,MGC120410,MGC120411,MGC120412,MGC138590,DKFZp666E245	NM_001098623	obscurin, cytoskeletal calmodulin and titin-interacting RhoGEF	-1.88573	-2.0679	9.85979e-31	1.15607e-42
MYH7,CMH1,MPD1,SPMD,SPMM,CMD1S,MYHCB,MGC138376,MGC138378,DKFZp451F047	NM_000257	myosin, heavy chain 7, cardiac muscle, beta	-1.97312	-1.98461	0.042752	0.054064
SORT1,NT3,Gp95	NM_002959	sortilin 1	-1.94973	-2.0115	5.525e-20	2.30685e-31
LOC100129083	XM_001724824	hypothetical protein LOC100129083	-2.00052	-1.96466	0.02604	0.032911
DUSP5P	NR_002834	Homo sapiens dual specificity phosphatase 5 pseudogene (DUSP5P) on chromosome 1.	-1.88259	-2.0826	0.00538	0.000211
FANK1,HSD13	NM_145235	fibronectin type III and ankyrin repeat domains 1	-1.90649	-2.0627	1.75797e-07	8.84287e-08
RSAD2,cig5,vig1,cig33,2510004L01Rik	NM_080657	radical S-adenosyl methionine domain containing 2	-2.2407	-1.72875	1.0214e-06	0.009722
BHLHB3,DEC2,SHARP1,SHARP-1	NM_030762	basic helix-loop-helix domain containing, class B, 3	-1.66566	-2.31022	0.00018	6.02097e-11
KLF2,LKLF	NM_016270	Kruppel-like factor 2 (lung)	-2.04391	-1.93528	0	0
GSTA4,GTA4,GSTA4-4,DKFZp686D21185	NM_001512	glutathione S-transferase A4	-2.20803	-1.77135	0	2.00907e-38
ZBTB46,BTBD4,RINZF,ZNF340,FLJ13502,dJ583P15.7,dJ583P15.8	NM_025224	zinc finger and BTB domain containing 46	-2.5464	-1.43437	3.96155e-08	0.000145
OPRL1,OOR,ORL1,KOR-3,NOCIR,MGC34578	NM_182647	opiate receptor-like 1	-1.64113	-2.34551	1.06142e-08	2.25699e-11
HSPB1,CMT2F,HMN2B,HSP27,HSP28,Hsp25,HS.76067,DKFZp586P1322	NM_001540	heat shock 27kDa protein 1	-1.88345	-2.10509	1.0376e-24	5.36152e-26
PCSK6,SPC4,PACE4	NM_002570	proprotein convertase subtilisin/kexin type 6	-2.21204	-1.77651	4.87364e-36	5.10793e-22
FLJ10346	AK024190	hypothetical protein FLJ10346	-1.75013	-2.24072	2.1088e-22	4.56881e-16
SLC39A3,ZIP3	NM_144564	solute carrier family 39 (zinc transporter), member 3	-2.07831	-1.91593	3.89495e-26	1.21808e-17
GSN	NM_001127663	Homo sapiens gelsolin (amyloidosis, Finnish type) (GSN), transcript variant 4, mRNA [NM_001127663]	-2.35682	-1.64427	4.15814e-19	1.81223e-08
LAMC1,LAMB2,MGC87297	NM_002293	laminin, gamma 1 (formerly LAMB2)	-1.98952	-2.01612	8.67375e-13	3.67697e-25
LOC255374,MGC39819	NM_203397	similar to hypothetical protein MGC49416	-2.11709	-1.89013	3.30773e-29	3.45258e-28
CPNE9,KIAA4217	NM_153635	copine family member IX	-1.96294	-2.04435	0.021551	0.026604
KRT18P28	XR_019568	PREDICTED: Homo sapiens misc_RNA (KRT18P28), miscRNA.	-1.88796	-2.12093	0	0
PLGLB2,PLGP1	BC022294	plasminogen-like B2	-2.00023	-2.00945	2.60977e-16	4.17678e-11
CMAS	NM_018686	cytidine monophosphate N-acetylneuraminic acid synthetase	-2.17108	-1.84831	0	0
GALNT6,GalNAcT6,GALNAC-T6	NM_007210	UDP-N-acetyl-alpha-D-galactosamine:polypeptide N-acetylgalactosaminyltransferase 6 (GalNAc-T6)	-1.83456	-2.18495	1.00771e-24	0
LOC401115	BC062790	hypothetical LOC401115	-1.79806	-2.22269	7.7992e-20	3.22273e-39
AK097701	AK097701	Homo sapiens cDNA FLJ40382 fis, clone TESTI2035775. [AK097701]	-2.09981	-1.92135	0	1.0867e-20
VTCN1,B7X,B7H4,B7S1,B7-H4,B7h.5,VCTN1,PRO1291,FLJ22418,RP11-229A19.4	NM_024626	V-set domain containing T cell activation inhibitor 1	-1.58355	-2.43905	6.96695e-07	0.001012
ZNF532,FLJ10697	NM_018181	zinc finger protein 532	-2.04571	-1.97965	2.64233e-16	2.75701e-20
HCP5,P5-1,D6S2650E	NM_006674	HLA complex P5	-2.13993	-1.88765	9.96247e-13	2.8732e-10
HLA-F,HLAF,CDA12,HLA-5.4,HLA-CDA12	NM_018950	major histocompatibility complex, class I, F	-2.08743	-1.94053	0	3.10306e-32
C1orf102,NOR1,OSCP1,MGC26685	NM_145047	chromosome 1 open reading frame 102	-2.56362	-1.46899	0	2.4149e-27
LOC642366	CR936786	Homo sapiens mRNA; cDNA DKFZp781G1747 (from clone DKFZp781G1747).	-2.18756	-1.85521	3.48511e-40	5.17375e-34
LOC728903	AK093722	hypothetical LOC728903	-1.81758	-2.22746	1.1252e-08	4.83989e-10
IFNAR2,IFN-R,IFNABR,IFNARB,IFN-alpha-REC	NM_207585	interferon (alpha, beta and omega) receptor 2	-1.99339	-2.05274	0.004016	0.003277
PLAUR,CD87,UPAR,URKR	NM_001005377	plasminogen activator, urokinase receptor	-2.0779	-1.97436	4.26495e-11	1.83462e-10
CA11,CARP2,CARPX1	NM_001217	carbonic anhydrase XI	-1.91765	-2.13558	0.008252	0.006262
FLJ44606	NM_001164478	Homo sapiens glutaredoxin-like protein YDR286C homolog (FLJ44606), transcript variant 2, mRNA [NM_001164478]	-2.29496	-1.7592	0	1.20702e-07
LOC100130000	NR_033189	Homo sapiens Neuroblastoma breakpoint family member 6-like protein (LOC100130000), non-coding RNA [NR_033189]	-2.34406	-1.71233	5.02003e-13	0.000103
AK123107	AK123107	Homo sapiens cDNA FLJ41112 fis, clone BRACE1000239. [AK123107]	-2.55395	-1.503	0.000636	0.016227
LOC100129826	AK126380	Homo sapiens cDNA FLJ44416 fis, clone UTERU2000649. [AK126380]	-2.15234	-1.91019	1.54379e-11	1.40425e-12
EXOC6B,SEC15B,SEC15L2,KIAA0919	AK023791	exocyst complex component 6B	-2.03462	-2.02932	1.21405e-15	1.41935e-15
TMEM44,MGC131692,MGC163169,DKFZp686O18124	NM_138399	transmembrane protein 44	-1.77722	-2.28923	5.73205e-18	1.24491e-18
WBSCR28,MGC26719	NM_182504	Williams-Beuren syndrome chromosome region 28	-1.31513	-2.7534	0.064052	0.0008
GRAP,MGC64880	NM_006613	GRB2-related adaptor protein	-1.92023	-2.14872	2e-05	0.000574
NRSN2,C20orf98,FLJ23329,dJ1103G7.6	NM_024958	neurensin 2	-1.87451	-2.19459	3.12148e-09	2.10694e-15
BREA2	NR_015445	Homo sapiens breast cancer estrogen-induced apoptosis 2 (BREA2), non-coding RNA [NR_015445]	-1.93579	-2.13359	7.10636e-20	4.61177e-12
DNAJB2,HSJ1,HSPF3	NM_001039550	DnaJ (Hsp40) homolog, subfamily B, member 2	-1.85004	-2.21997	1.57501e-16	2.16346e-22
DNAJB6,DJ4,MRJ,DnaJ,HSJ2,HHDJ1,HSJ-2,MSJ-1,MGC1152,FLJ42837,MGC117297,DKFZp566D0824	NM_058246	DnaJ (Hsp40) homolog, subfamily B, member 6	-2.03699	-2.03325	1.75008e-23	0
CSAG2,TRAG3,CSAG3B,MGC149851,MGC149852	NM_004909	CSAG family, member 2	-2.01151	-2.06167	0	0
AQP7P1	NR_002817	Homo sapiens aquaporin 7 pseudogene 1 (AQP7P1) on chromosome 9.	-1.90152	-2.17214	2.53869e-10	7.77694e-12
SPAG4	NM_003116	sperm associated antigen 4	-2.06099	-2.01424	1.3063e-35	3.57809e-18
JARID1B,PUT1,KDM5B,PLU-1,FLJ10538,FLJ12459,FLJ12491,FLJ16281,FLJ23670,RBBP2H1A	NM_006618	jumonji, AT rich interactive domain 1B	-1.73056	-2.34838	4.01136e-18	3.10094e-31
GCNT3,GnT-M,C2GnT2,C2/4GnT,C2GnT-M	NM_004751	glucosaminyl (N-acetyl) transferase 3, mucin type	-2.46162	-1.621	6.59222e-19	1.49134e-14
KRT18P40	XR_017288	PREDICTED: Homo sapiens misc_RNA (KRT18P40), miscRNA.	-1.95748	-2.12562	0	2.42597e-38
ZNF695,SBZF3,MGC61907,RP11-551G24.1	NM_020394	zinc finger protein 695	-2.13233	-1.95547	1.43739e-37	1.61359e-35
NPM2,MGC78655	NM_182795	nucleophosmin/nucleoplasmin, 2	-1.85371	-2.23569	1.97583e-43	0
FKBP11,FKBP19,MGC54182	NM_016594	FK506 binding protein 11, 19 kDa	-2.10732	-1.98969	0	3.13831e-37
TRIM49,RNF18	NM_020358	tripartite motif-containing 49	-2.61719	-1.48046	0.004436	3.40827e-14
YIF1B,FinGER8	NM_033557	Yip1 interacting factor homolog B (S. cerevisiae)	-2.04869	-2.05008	1.17178e-33	6.02953e-25
FLJ37644	AK094963	hypothetical gene supported by AK094963	-1.86591	-2.23633	2.45943e-26	8.2086e-32
C6orf48,G8,D6S57	NM_001040438	chromosome 6 open reading frame 48	-2.23967	-1.86679	0	5.06611e-41
SEC16B,RGPR,LZTR2,SEC16S,FLJ23871,FLJ25761,FLJ33652,FLJ36620,PGPR-p117,DKFZp686C2486	NM_033127	SEC16 homolog B (S. cerevisiae)	-1.86634	-2.24256	1e-05	0.000245
LOC283050	NR_024431	Homo sapiens hypothetical LOC283050 (LOC283050), transcript variant 1, non-coding RNA [NR_024431]	-2.10438	-2.00495	7.7e-05	2.84984e-06
PPM1J,PP2CZ,PPP2CZ,FLJ35951,MGC19531,MGC90149,PP2Czeta,DKFZp434P1514,RP11-426L16.5	NM_005167	protein phosphatase 1J (PP2C domain containing)	-1.73989	-2.36977	7.94748e-12	1.43953e-10
LOC124220,HRPE773,PRO1567	NM_145252	similar to common salivary protein 1	-1.9543	-2.15961	7.62978e-30	3.08286e-44
PTX3,TSG-14,TNFAIP5	NM_002852	pentraxin-related gene, rapidly induced by IL-1 beta	-2.12183	-1.99794	1.01628e-10	3.1e-05
MTL5,MTLT,CXCDC2,TESMIN	NM_004923	metallothionein-like 5, testis-specific (tesmin)	-1.93225	-2.18905	3.58606e-18	2.20221e-15
CSAG1	NM_153479	Homo sapiens chondrosarcoma associated gene 1 (CSAG1), transcript variant b, mRNA [NM_153479]	-2.06674	-2.05679	0	0
LOC751071	NM_001043229	hypothetical protein LOC751071	-2.34932	-1.77621	0	6.35349e-42
DACT3,RRR1,MGC15476	NM_145056	dapper, antagonist of beta-catenin, homolog 3 (Xenopus laevis)	-1.99727	-2.12932	8.37054e-13	5.39601e-07
SESN2,HI95,SES2,SEST2,DKFZp761M0212,DKFZp761M02121	NM_031459	sestrin 2	-1.89207	-2.23703	2.01835e-19	8.81677e-27
MAGEA12,MAGE12	NM_005367	melanoma antigen family A, 12	-2.24269	-1.88716	0	0
ACCN2,ASIC,ASIC1,BNaC2,ASIC1A,hBNaC2	NM_020039	amiloride-sensitive cation channel 2, neuronal	-2.02156	-2.10864	0	5.77146e-38
CYFIP2,PIR121	NM_001037332	cytoplasmic FMR1 interacting protein 2	-2.032	-2.09835	7.99334e-27	4.30254e-25
FPR1,FPR,FMLP	NM_002029	formyl peptide receptor 1	-2.07594	-2.05466	0.003269	0.000285
KITLG,SF,MGF,SCF,KL-1,Kitl,SHEP7,DKFZp686F2250	NM_000899	KIT ligand	-1.77549	-2.35531	2.59012e-27	0
LOC100132244	AK125281	hypothetical protein LOC100132244	-2.0208	-2.11017	0.047742	0.032141
SSBP4,MGC3181	NM_032627	single stranded DNA binding protein 4	-2.15593	-1.97704	9.79659e-38	0
GGT3	NR_003267	Homo sapiens gamma-glutamyltransferase 3 (GGT3) on chromosome 22.	-1.89491	-2.24175	2.00146e-16	2.26974e-21
NAV2,HELAD1,RAINB1,POMFIL2,UNC53H2,FLJ10633,FLJ11030,FLJ23707,FLJ77876,KIAA1419,STEERIN2	NM_182964	neuron navigator 2	-2.02072	-2.11635	0.008316	0.008198
CCDC116,FLJ36046	NM_152612	coiled-coil domain containing 116	-2.39463	-1.74531	0.002968	0.015401
FAM132A,C1QDC2,MGC105127	BC089443	family with sequence similarity 132, member A	-1.98681	-2.1533	7.37156e-09	6.63403e-10
IFIT3,IRG2,IFI60,IFIT4,ISG60,RIG-G,CIG-49,GARG-49	NM_001549	interferon-induced protein with tetratricopeptide repeats 3	-2.57588	-1.56487	1.58481e-14	9.68553e-08
LOC153577	AK054653	hypothetical protein LOC153577	-2.04104	-2.10121	0.06871	0.013881
BC013171	BC013171	Homo sapiens cDNA clone IMAGE:4344401, **** WARNING: chimeric clone ****.	-2.10886	-2.03493	0	0
THBS4,TSP4	NM_003248	thrombospondin 4	-2.36045	-1.78612	3.1815e-21	4.1442e-12
DISP2,DISPB,HsT16908,KIAA1742,DKFZp547N223	NM_033510	dispatched homolog 2 (Drosophila)	-1.5423	-2.60514	3.60306e-25	0
LOC100130141	XR_037929	PREDICTED: Homo sapiens misc_RNA (LOC100130141), miscRNA.	-2.18883	-1.96129	3.7683e-28	2.36945e-14
PPL,KIAA0568,MGC134872	NM_002705	periplakin	-1.74399	-2.4064	8.85063e-34	1.4013e-45
KATNAL2,MGC33211,DKFZP667C165	NM_031303	katanin p60 subunit A-like 2	-2.07627	-2.07897	0.03794	0.041813
NTS,NN,NT,NT/N,NTS1,NMN-125	NM_006183	neurotensin	-2.84752	-1.30805	2.81221e-21	0.000741
LY6E,RIGE,SCA2,RIG-E,SCA-2,TSA-1	NM_002346	lymphocyte antigen 6 complex, locus E	-1.89638	-2.2606	1.54126e-24	2.64898e-11
DLX2,TES1,TES-1	NM_004405	distal-less homeobox 2	-2.19692	-1.9624	0.002614	0.005778
ADAL,FLJ44620,DKFZp313B2137	NM_001012969	adenosine deaminase-like	-2.54743	-1.61267	1.17422e-29	1.82095e-20
SLC2A13,HMIT,MGC48624	NM_052885	solute carrier family 2 (facilitated glucose transporter), member 13	-2.02834	-2.13269	0.030466	0.020172
IL21R,NILR,MGC10967	NM_181078	interleukin 21 receptor	-2.20909	-1.9525	0.020645	0.079304
NT5E,NT,eN,NT5,NTE,eNT,CD73,E5NT	NM_002526	5'-nucleotidase, ecto (CD73)	-1.27767	-2.89113	0.001678	0.03897
FLJ20433,FLJ30442,MGC74981,MGC131904	BC037355	hypothetical protein FLJ20433	-2.15985	-2.01284	0	0
LOC100131941	XR_078792	PREDICTED: Homo sapiens hypothetical LOC100131941 (LOC100131941), miscRNA [XR_078792]	-2.01082	-2.16299	0.019103	0.008565
PYDC1,ASC2,POP1,PYC1	NM_152901	PYD (pyrin domain) containing 1	-1.50123	-2.67306	2.09205e-13	1.80631e-29
CYP1A1,AHH,AHRR,CP11,CYP1,P1-450,P450-C,P450DX	NM_000499	cytochrome P450, family 1, subfamily A, polypeptide 1	-1.69811	-2.48339	1.96413e-06	1.77031e-15
TRPV6,CAT1,CATL,ZFAB,ECAC2,ABP/ZF,LP6728,HSA277909	NM_018646	transient receptor potential cation channel, subfamily V, member 6	-2.07608	-2.10625	0.039748	5.7e-05
BCL6	NM_138931	Homo sapiens B-cell CLL/lymphoma 6 (zinc finger protein 51) (BCL6), transcript variant 2, mRNA [NM_138931]	-1.86867	-2.31424	6.05507e-16	4.08911e-23
CD6,TP120	NM_006725	CD6 molecule	-2.01287	-2.18329	0.017745	0.013096
IGF1,IGFI	NM_000618	insulin-like growth factor 1 (somatomedin C)	-2.20455	-1.99198	4.70268e-07	5.1e-05
KCTD11,REN,C17orf36,MGC129844,REN/KCTD11	NM_001002914	potassium channel tetramerisation domain containing 11	-1.81622	-2.38419	8.97275e-27	0
RFPL3S	NR_001450	Homo sapiens ret finger protein-like 3 antisense (RFPL3S) on chromosome 22.	-2.07676	-2.12995	0.004731	0.006992
CYP46A1,CP46,CYP46	NM_006668	cytochrome P450, family 46, subfamily A, polypeptide 1	-2.03807	-2.17095	0.007872	0.009754
NRN1,NRN,MGC44811,dJ380B8.2	NM_016588	neuritin 1	-2.10244	-2.11237	0	0
ISGF3G	AK074144	Transcriptional regulator ISGF3 subunit gamma (Interferon regulatory factor 9) (IRF-9) (IFN-alpha-responsive transcription factor subunit) (Interferon-stimulated gene factor 3 gamma) (ISGF3 p48 subunit) (ISGF- 3 gamma)....	-2.13524	-2.08074	0.029086	0.029854
KRT19,K19,CK19,K1CS,MGC15366	NM_002276	keratin 19	-2.0538	-2.16425	4.59626e-43	0
GADD45G,CR6,DDIT2,GRP17,GADD45gamma	NM_006705	growth arrest and DNA-damage-inducible, gamma	-2.5732	-1.64509	6.56442e-17	1.0452e-31
FLJ22662	NM_024829	hypothetical protein FLJ22662	-1.58145	-2.63833	1.03756e-20	0
TRIM15,RNF93,ZNFB7,ZNF178	NM_033229	tripartite motif-containing 15	-1.9615	-2.26212	1.46884e-27	1.78954e-40
GOLM1,GP73,GOLPH2,C9orf155,FLJ22634,FLJ23608,PSEC0257,bA379P1.3	NM_016548	golgi membrane protein 1	-1.69565	-2.53315	4.60299e-33	0
LAMC2,B2T,CSF,EBR2,BM600,EBR2A,LAMB2T,LAMNB2,MGC138491,MGC141938	NM_005562	laminin, gamma 2	-2.21357	-2.0189	0	0
OAS3,p100,MGC133260	NM_006187	2'-5'-oligoadenylate synthetase 3, 100kDa	-2.30553	-1.92758	1.68347e-24	5.69749e-25
M6PRBP1,PP17,TIP47,MGC2012,MGC11117	NM_005817	mannose-6-phosphate receptor binding protein 1	-1.98901	-2.24608	0	0
EMP3,YMP	NM_001425	epithelial membrane protein 3	-2.18477	-2.0509	4.53741e-13	2.86972e-22
GATS	NR_028038	Homo sapiens GATS, stromal antigen 3 opposite strand (GATS), transcript variant 2, non-coding RNA [NR_028038]	-2.53018	-1.70732	0	4.24534e-19
NMU	NM_006681	neuromedin U	-1.85055	-2.38811	4.51088e-24	0
FKBP11,FKBP19,MGC54182	NM_016594	FK506 binding protein 11, 19 kDa	-2.17049	-2.07273	1.33696e-27	4.90455e-44
ETV5,ERM	NM_004454	ets variant gene 5 (ets-related molecule)	-1.50696	-2.73974	1.29723e-08	3.47986e-38
CABLES1,IK3-1,CABLES,HsT2563,FLJ35924	NM_138375	Cdk5 and Abl enzyme substrate 1	-1.58467	-2.66244	1.28879e-24	0
LOC286044	AK091994	hypothetical protein LOC286044	-1.45769	-2.79052	5.26217e-08	8.12684e-39
XDH,XO,XOR	NM_000379	xanthine dehydrogenase	-1.33655	-2.91336	1.9e-05	3.53204e-28
LOC374491	NR_002815	Homo sapiens TPTE and PTEN homologous inositol lipid phosphatase pseudogene (LOC374491) on chromosome 13.	-2.14397	-2.11426	8.49563e-13	9.51489e-18
C9orf125,MGC12992	NM_032342	chromosome 9 open reading frame 125	-1.49766	-2.76084	2.19021e-21	0
NRGN,RC3,hng	NM_006176	neurogranin (protein kinase C substrate, RC3)	-2.26652	-1.99573	1.15842e-22	1.79112e-15
C4B,CH,C4A,C4F,CO4,C4B1,C4B2,C4B3,C4B5,C4A13,C4A91,C4B12,CPAMD3,MGC164979	NM_001002029	complement component 4B (Childo blood group)	-1.96325	-2.30904	1.1e-05	1.37726e-08
SNX24,SBBI31,PRO1284	NM_014035	sorting nexin 24	-2.48004	-1.79339	7.00649e-43	4.66051e-19
RPESP,FLJ40021	NM_153225	RPE-spondin	-2.21241	-2.06185	1.5e-05	1.78786e-06
TMEM198,FLJ41180,MGC99813	NM_001005209	transmembrane protein 198	-2.12187	-2.15318	4.94891e-16	3.442e-30
SRPK3,MSSK1,STK23,MGC102944	NM_014370	SFRS protein kinase 3	-2.2548	-2.02034	8.87736e-21	1.27291e-14
SEPP1,SeP,SELP	NM_001093726	selenoprotein P, plasma, 1	-2.36741	-1.90822	4.22446e-36	9.74659e-26
LAG3,CD223	NM_002286	lymphocyte-activation gene 3	-2.43352	-1.84379	5.12587e-20	9.27843e-06
UCN,UI,UROC,MGC129974,MGC129975	NM_003353	urocortin	-2.46386	-1.82032	2.07799e-28	2.01613e-30
RASL11A	NM_206827	RAS-like, family 11, member A	-1.57687	-2.71304	1.76643e-13	4.2039e-45
C12orf24,HSU79274	NM_013300	chromosome 12 open reading frame 24	-2.46441	-1.83753	5.23616e-37	3.62615e-10
TSC22D3,DIP,GILZ,hDIP,DSIPI,TSC-22R,DKFZp313A1123	NM_004089	TSC22 domain family, member 3	-2.41863	-1.88732	4.91456e-35	1.06959e-20
KRT6B,K6B,PC2,CK6B,KRTL1	NM_005555	keratin 6B	-2.56143	-1.74721	0.004757	0.049013
CLSTN3,CSTN3,alcbeta,KIAA0726,MGC131797,MGC138488	NM_014718	calsyntenin 3	-2.31909	-1.99691	2.8026e-45	2.02648e-38
SLC16A3,MCT3,MCT4,MGC138472,MGC138474	NM_001042422	solute carrier family 16, member 3 (monocarboxylic acid transporter 4)	-2.07209	-2.24622	0	0
TNNI2,DA2B,FSSV,AMCD2B	NM_003282	troponin I type 2 (skeletal, fast)	-1.58717	-2.73235	0.033062	2.43108e-08
CAV2,CAV,MGC12294	NM_001233	caveolin 2	-2.15542	-2.1648	0.020974	0.025089
SEC14L2	NM_033382	Homo sapiens SEC14-like 2 (S. cerevisiae) (SEC14L2), transcript variant 2, mRNA [NM_033382]	-1.38085	-2.94054	1.12061e-08	9.72833e-35
GCHFR,P35,GFRP,HsT16933,MGC138467,MGC138469	NM_005258	GTP cyclohydrolase I feedback regulator	-2.02537	-2.29621	0	6.96866e-42
LHPP,MGC117251,MGC142189,MGC142191	NM_022126	phospholysine phosphohistidine inorganic pyrophosphate phosphatase	-2.57808	-1.74603	7.90629e-32	7.64291e-21
FHL3,SLIM2,MGC8696,MGC19547,MGC23614	NM_004468	four and a half LIM domains 3	-1.98799	-2.33751	4.569e-13	6.3382e-21
LOC90246	AK023635	hypothetical protein LOC90246	-2.07546	-2.25403	3.15913e-17	4.21653e-17
ANKRD20B	NR_003366	Homo sapiens ankyrin repeat domain 20B (ANKRD20B) on chromosome 2.	-2.44999	-1.88119	0	7.79913e-38
SPG3A,ATL1,FSP1,GBP3,SPG3,AD-FSP,atlastin1	NM_181598	spastic paraplegia 3A (autosomal dominant)	-2.11402	-2.21734	1.00846e-22	3.78172e-20
ENST00000368689		fibronectin type III and ankyrin repeat domains 1 [Source:HGNC Symbol;Acc:23527] [ENST00000368689]	-2.17364	-2.15921	0.006926	0.002483
CHRNB1,ACHRB,CHRNB,CMS1D,CMS2A,SCCMS	NM_000747	cholinergic receptor, nicotinic, beta 1 (muscle)	-1.27006	-3.06408	7.13139e-09	0
TRIM53	NR_028346	Homo sapiens tripartite motif-containing 53 (TRIM53), non-coding RNA [NR_028346]	-2.98586	-1.3499	1.33804e-15	4.01038e-07
CLIC3	NM_004669	chloride intracellular channel 3	-2.42005	-1.91991	3.66503e-28	3.7547e-24
ENST00000335142	CR614588	full-length cDNA clone CS0DL011YE21 of B cells (Ramos cell line) Cot 25-normalized of Homo sapiens (human).	-2.54859	-1.79163	0	1.16148e-37
LOC100132934	XM_001723077	similar to hCG1644233	-1.60336	-2.74068	3.41347e-12	0
FPRL2,FMLPY,FPRH1,FPRH2,RMLP-R-I,FML2_HUMAN	NM_002030	formyl peptide receptor-like 2	-2.24747	-2.09681	1.28566e-09	7.73425e-06
RILPL1,FLJ39378,MGC99793,MGC105128	NM_178314	Rab interacting lysosomal protein-like 1	-1.95352	-2.39263	4.22359e-13	7.12875e-16
EDN2,ET2	NM_001956	endothelin 2	-1.97517	-2.37655	7.88171e-14	2.9328e-21
FLJ90650,APQ,LVRN,MGC125378,MGC125379	NM_173800	laeverin	-2.40775	-1.94486	0.000236	0.035887
ATF7IP,MCAF,p621,FLJ10139,FLJ10688	NM_018179	activating transcription factor 7 interacting protein	-1.38704	-2.96563	7.00687e-32	0
KRT19P2	AB041270	keratin 19 pseudogene 2	-2.11994	-2.23524	0	6.38374e-35
KIAA1394	BC036557	KIAA1394 protein	-2.4488	-1.90659	0.000376	0.019893
TNS4,CTEN,PP14434,FLJ14950	NM_032865	tensin 4	-2.08724	-2.27065	3.36312e-44	0
AK094447	AK094447	Homo sapiens cDNA FLJ37128 fis, clone BRACE2022928. [AK094447]	-1.54686	-2.81204	0.068896	1.68156e-44
H2AFB3,H2AFB,H2ABBD,H2AFB2	NM_080720	H2A histone family, member B3	-2.28442	-2.0748	4.48746e-14	0.001682
TPSD1,MCP7L1,MMCP-7L,MGC95428,MCP7-LIKE	NM_012217	tryptase delta 1	-2.21649	-2.14597	0.03707	0.038794
HBG1,HBGA,HBGR,HSGGL1,PRO2979	NM_000559	hemoglobin, gamma A	-2.27953	-2.09477	0	0
KIAA1166,HCA127	NM_018684	KIAA1166	-2.0866	-2.28923	0	0
LOC116437	NR_026670	Homo sapiens hypothetical LOC116437 (LOC116437), non-coding RNA [NR_026670]	-2.8324	-1.54387	3.86858e-25	3.81628e-10
KHDRBS3,Etle,SALP,SLM2,SLM-2,TSTAR,T-STAR,etoile	NM_006558	KH domain containing, RNA binding, signal transduction associated 3	-2.07925	-2.29736	6.85838e-34	0
C9orf64,MGC10999,RP11-575L7.5	NM_032307	chromosome 9 open reading frame 64	-2.33646	-2.04079	2.24326e-29	5.76775e-22
SH3MD4,POSH2,FLJ00204	AK093821	SH3 multiple domains 4	-1.83556	-2.54284	6.88297e-06	1.27958e-18
ITFG3,gs19,C16orf9,FLJ32603,gene +108,DKFZP761D0211	AK057165	integrin alpha FG-GAP repeat containing 3	-1.82086	-2.56063	1.87927e-18	1.66602e-18
OR2B11	NM_001004492	olfactory receptor, family 2, subfamily B, member 11	-2.2098	-2.18595	0.011353	0.003815
EPHA2,ECK	NM_004431	EPH receptor A2	-2.43759	-1.9608	5.1669e-40	3.85685e-16
TCEAL8,MGC45400	NM_153333	transcription elongation factor A (SII)-like 8	-1.38166	-3.02072	1.05687e-24	0
LOC339674	NR_024355	Homo sapiens hypothetical LOC339674 (LOC339674), non-coding RNA [NR_024355]	-2.08325	-2.32758	0.035374	0.012565
LOC400236	BC067103	hypothetical LOC400236	-1.94191	-2.47193	6.70633e-27	0
METT5D1,FLJ33979	BC105287	methyltransferase 5 domain containing 1	-1.81839	-2.60463	0.037188	2.7e-05
APCDD1,B7323,DRAPC1,FP7019	NM_153000	adenomatosis polyposis coli down-regulated 1	-2.50363	-1.92108	0	0
LOC650200	BC043523	Homo sapiens, clone IMAGE:5166551, mRNA. [BC043523]	-2.45162	-1.97607	0	1.4013e-45
LPCAT2,AYTL1,FLJ20481,LysoPAFAT,DKFZp686H22112	NM_017839	lysophosphatidylcholine acyltransferase 2	-2.39345	-2.03659	5.16801e-22	4.69747e-16
RASSF10	NM_001080521	Ras association (RalGDS/AF-6) domain family (N-terminal) member 10	-2.65874	-1.77158	0	7.58573e-16
KCNE1L,KCNE5	NM_012282	KCNE1-like	-2.08844	-2.34438	1.66086e-17	4.34521e-11
GSTA4,GTA4,GSTA4-4,DKFZp686D21185	NM_001512	glutathione S-transferase A4	-2.50377	-1.93315	2.51536e-31	4.51815e-19
AK057820	AK057820	Homo sapiens cDNA FLJ25091 fis, clone CBL09413. [AK057820]	-2.60102	-1.83987	5.05574e-09	0.000226
GPR153,PGR1,DKFZp762B2210	NM_207370	G protein-coupled receptor 153	-1.66389	-2.7776	0.079468	0.00027
SLCO5A1,OATP-J,OATP5A1,OATPRP4,FLJ39560,SLC21A15	NM_030958	solute carrier organic anion transporter family, member 5A1	-2.93792	-1.5075	8.0904e-06	0.081445
H1F0,H10,H1FV,MGC5241	NM_005318	H1 histone family, member 0	-2.17948	-2.27262	0	2.6839e-22
HOXC4,HOX3,cp19,HOX3E	NM_014620	homeobox C4	-2.63859	-1.81622	0.006964	0.021557
PYCARD,ASC,TMS,TMS1,CARD5,MGC10332	NM_013258	PYD and CARD domain containing	-1.60057	-2.85748	2.99965e-15	0
ENST00000390605	DQ926483	immunoglobulin heavy variable 1-18 [Source:HGNC Symbol;Acc:5549] [ENST00000390605]	-2.11013	-2.34933	1.28234e-12	3.2682e-08
JMJD2B,KDM4B,FLJ44906,KIAA0876	NM_015015	jumonji domain containing 2B	-2.355	-2.10682	0.013585	0.034719
C14orf172,GCD14,TRM61,Gcd14p,FLJ40452	NM_152307	chromosome 14 open reading frame 172	-2.39964	-2.0649	1.35686e-12	7.11524e-09
FER,TYK3	NM_005246	fer (fps/fes related) tyrosine kinase	-2.40683	-2.05776	3.45287e-37	4.92052e-23
BAIAP2L2,FLJ22582	NM_025045	BAI1-associated protein 2-like 2	-2.40832	-2.05843	0	4.78824e-42
SPATA8,MGC44294,MGC102678	NM_173499	spermatogenesis associated 8	-1.87143	-2.59592	0.00357	5.72312e-09
SNHG7	NR_024542	Homo sapiens small nucleolar RNA host gene 7 (non-protein coding) (SNHG7), transcript variant 2, non-coding RNA [NR_024542]	-2.13149	-2.33804	0	5.63933e-37
GGTLC1,GGTLA4,MGC50550,dJ831C21.2	NM_080920	gamma-glutamyltransferase light chain 1	-2.18139	-2.29192	0	2.69146e-07
MDH1B,FLJ25341,RP11-95H11	NM_001039845	malate dehydrogenase 1B, NAD (soluble)	-2.47476	-2.00023	3.8e-05	0.016455
PDAP1,PAP,PAP1,HASPP28	NM_014891	PDGFA associated protein 1	-2.49659	-1.97926	9.35682e-35	6.08496e-18
ZNF485	NM_145312	zinc finger protein 485	-2.65729	-1.82099	0	4.2039e-45
HDAC6,HD6,JM21,FLJ16239	NM_006044	histone deacetylase 6	-2.40459	-2.0757	2.43358e-22	2.2966e-14
LTC4S,MGC33147	NM_145867	leukotriene C4 synthase	-2.23693	-2.24343	7.76778e-13	1.61557e-18
OGDHL	NM_018245	oxoglutarate dehydrogenase-like	-1.56359	-2.91766	1.03723e-22	0
KIAA1257	BC031632	KIAA1257	-2.5164	-1.96638	1.16674e-25	9.85647e-13
CYP2E1,CPE1,CYP2E,P450-J,P450C2E	NM_000773	cytochrome P450, family 2, subfamily E, polypeptide 1	-2.19429	-2.29014	0.000761	0.000459
IRS2	NM_003749	insulin receptor substrate 2	-1.67933	-2.80739	4.24435e-35	0
NAV2,HELAD1,RAINB1,POMFIL2,UNC53H2,FLJ10633,FLJ11030,FLJ23707,FLJ77876,KIAA1419,STEERIN2	NM_182964	neuron navigator 2	-2.67872	-1.81235	1.78948e-21	1.02201e-06
ABCC3,MLP2,MRP3,ABC31,MOAT-D,cMOAT2,EST90757	NM_003786	ATP-binding cassette, sub-family C (CFTR/MRP), member 3	-2.64891	-1.84463	0	2.10331e-33
LAMP3,LAMP,CD208,DCLAMP,TSC403,DC-LAMP	NM_014398	lysosomal-associated membrane protein 3	-2.95239	-1.54231	9.13341e-30	2.89764e-07
SP8,BTD	NM_198956	Sp8 transcription factor	-2.23375	-2.26194	1.89542e-40	3.29585e-42
THC2652934		Q6NTE2_HUMAN (Q6NTE2) FTHL17 protein (Fragment), partial (75%) [THC2652934]	-2.53854	-1.96492	0.000384	0.021001
BMP4,ZYME,BMP2B,BMP2B1	NM_001202	bone morphogenetic protein 4	-2.36503	-2.14077	0	1.4013e-45
ACTA2,ACTSA	NM_001613	actin, alpha 2, smooth muscle, aorta	-2.07426	-2.43235	1.06077e-16	8.02103e-42
FGFBP1,FGFBP,HBP17	NM_005130	fibroblast growth factor binding protein 1	-2.8676	-1.6399	0	2.8909e-37
SYTL2,SLP2,SGA72M,CHR11SYT,KIAA1597,MGC102768	NM_206927	synaptotagmin-like 2	-1.49638	-3.01983	0.074464	2.98615e-15
DDEF1,PAP,PAG2,AMAP1,ASAP1,ZG14P,CENTB4,KIAA1249	NM_018482	development and differentiation enhancing factor 1	-1.6489	-2.87312	4.74461e-09	1.44084e-20
KIAA1984,PARF,MGC15438,bA216L13.7,RP11-216L13.7,RP11-216L13.9	NM_001039374	KIAA1984	-2.29393	-2.23422	3.97662e-07	6.90186e-12
KCTD13,PDIP1,FKSG86,POLDIP1	NM_178863	potassium channel tetramerisation domain containing 13	-2.35754	-2.17758	1.07525e-06	2.64916e-07
LOC54103,MGC126548,DKFZp667B242	AK126364	hypothetical protein LOC54103	-1.5647	-2.97179	7.20403e-11	3.15635e-35
CD300E,CLM2,IREM2,CD300LE	NM_181449	CD300e molecule	-2.03049	-2.5098	0.030681	0.004488
ENST00000304105		Olfactory receptor 7A2. [Source:Uniprot/SWISSPROT;Acc:Q8NGA2] [ENST00000304105]	-1.79047	-2.75137	0.07535	0.014363
BC021693	BC021693	Homo sapiens, clone IMAGE:3961600, mRNA.	-1.85081	-2.69315	0.091219	0.000496
CEACAM21,CEACAM3,FLJ13540,R29124_1,MGC119874	NM_033543	carcinoembryonic antigen-related cell adhesion molecule 21	-2.30703	-2.24029	0.022585	0.027898
OVGP1,EGP,OGP,MUC9,CHIT5	NM_002557	oviductal glycoprotein 1, 120kDa (mucin 9, oviductin)	-1.88298	-2.67218	1.29422e-35	0
SBSN	NM_001166034	Homo sapiens suprabasin (SBSN), transcript variant 1, mRNA [NM_001166034]	-2.19785	-2.36385	0.013529	0.030457
ABLIM2,FLJ39684,KIAA1808,MGC141918,DKFZp761F129	NM_032432	actin binding LIM protein family, member 2	-2.26193	-2.30449	2.50802e-32	2.83279e-26
SLC2A1,GLUT,GLUT1,MGC141895,MGC141896	NM_006516	solute carrier family 2 (facilitated glucose transporter), member 1	-2.53438	-2.03456	0	1.05088e-38
NCRNA00183	NR_024582	Homo sapiens non-protein coding RNA 183 (NCRNA00183), non-coding RNA [NR_024582]	-2.72367	-1.84635	0.00974	0.051169
IGHV1-69,IGHV1E,IGHV1-E,IGHV169	BC070333	immunoglobulin heavy variable 1-69	-1.89379	-2.67761	0.002558	7.8e-05
ERCC3,XPB,BTF2,GTF2H,RAD25,TFIIH	NM_000122	excision repair cross-complementing rodent repair deficiency, complementation group 3 (xeroderma pigmentosum group B complementing)	-2.23181	-2.34572	1.68156e-44	8.26515e-34
C1S	NM_001734	complement component 1, s subcomponent	-2.80605	-1.77305	6.85606e-16	0.00027
TRIM15,RNF93,ZNFB7,ZNF178	NM_033229	tripartite motif-containing 15	-2.03094	-2.5519	5.68252e-06	1.47261e-12
ENST00000316506	AB529252	Seven transmembrane helix receptor [Source:UniProtKB/TrEMBL;Acc:Q8NGM6] [ENST00000316506]	-1.76797	-2.81789	0.016217	0.001057
C1orf34,DEME-6,KIAA0452	NM_001080494	chromosome 1 open reading frame 34	-1.81579	-2.7707	2.15988e-19	1.3626e-23
WDR33,WDC146,FLJ11294	AK002156	WD repeat domain 33	-2.24811	-2.34055	0.036436	0.017066
PIP5KL1	NM_001135219	Homo sapiens phosphatidylinositol-4-phosphate 5-kinase-like 1 (PIP5KL1), transcript variant 1, mRNA [NM_001135219]	-2.22105	-2.36778	9.05193e-08	1.85567e-08
FLJ36208	NM_176677	hypothetical protein FLJ36208	-2.06753	-2.52765	1.24997e-28	3.75716e-34
DLGAP1,GKAP,DAP-1,hGKAP,SAPAP1,MGC88156,DAP-1-BETA,DAP-1-ALPHA	NM_004746	discs, large (Drosophila) homolog-associated protein 1	-1.42612	-3.17234	0.005566	1.0279e-08
GADD45G,CR6,DDIT2,GRP17,GADD45gamma	NM_006705	growth arrest and DNA-damage-inducible, gamma	-2.8425	-1.75888	0	1.74806e-20
MAPK11,P38B,SAPK2,p38-2,PRKM11,SAPK2B,p38Beta,P38BETA2	NM_002751	mitogen-activated protein kinase 11	-2.53268	-2.07964	1.28401e-26	3.76134e-11
OSTalpha,MGC39807	NM_152672	organic solute transporter alpha	-2.44238	-2.17016	0.012446	0.058734
CORO1A,p57,TACO,CLABP,HCORO1,CLIPINA,FLJ41407,MGC117380	NM_007074	coronin, actin binding protein, 1A	-2.60835	-2.01021	0	6.46044e-26
PRAGMIN,DKFZp761P0423	AF075060	homolog of rat pragma of Rnd2	-2.56595	-2.05929	0	0
KIF3C	NM_002254	kinesin family member 3C	-2.03968	-2.59096	0.016496	0.00923
DLC1,HP,ARHGAP7,STARD12,FLJ21120,p122-RhoGAP	NM_182643	deleted in liver cancer 1	-1.29941	-3.33579	0.091962	5.78129e-20
RELL1,FLJ21778,MGC50583	NM_001085399	RELT-like 1	-2.71344	-1.92644	0	1.44779e-15
THC2668971		Q6P9F8_HUMAN (Q6P9F8) RHOT1 protein (Fragment), partial (12%) [THC2668971]	-1.96023	-2.68306	0.000154	3.35291e-06
STBD1,FLJ41801,GENEX3414,GENX-3414	NM_003943	starch binding domain 1	-1.78816	-2.85662	3.97181e-26	2.46859e-35
TRIM22,RNF94,STAF50,GPSTAF50	NM_006074	tripartite motif-containing 22	-2.25913	-2.38797	1.31339e-20	4.50774e-13
AK129982	AK129982	Homo sapiens cDNA FLJ26472 fis, clone KDN04506. [AK129982]	-2.29113	-2.36445	4.64441e-07	3.94734e-08
LOC100127909	AK130422	hypothetical protein LOC100127909	-2.82348	-1.84365	2.6e-05	0.019925
ENST00000415250	BX457161	BX457161 Homo sapiens THYMUS Homo sapiens cDNA clone CS0CAP006YB04 5-PRIME, mRNA sequence.	-2.4366	-2.23089	7.6894e-17	0.000626
FANK1,HSD13	NM_145235	fibronectin type III and ankyrin repeat domains 1	-2.37687	-2.29461	6.98425e-10	5.71472e-06
KIAA1881,S3-12	NM_001080400	KIAA1881	-1.49823	-3.17485	5.21415e-24	0
FAM110C	CR601458	family with sequence similarity 110, member C	-1.74527	-2.93053	5.60519e-44	0
ANKRD19,FLJ36178,bA526D8.2	AK292218	ankyrin repeat domain 19	-1.9266	-2.74921	0.006869	0.008584
LOC283345	NR_002803	Homo sapiens RPL13-2 pseudogene (LOC283345) on chromosome 12.	-2.45888	-2.22257	1.96182e-43	3.32749e-28
ARHGEF1,LSC,GEF1,LBCL2,SUB1.5,P115-RHOGEF	AL832294	Rho guanine nucleotide exchange factor (GEF) 1	-2.30885	-2.37268	0.046964	0.012576
ENST00000366583	EF467046	lectin, galactoside-binding, soluble, 8 [Source:HGNC Symbol;Acc:6569] [ENST00000366583]	-2.33579	-2.35346	0.018197	0.01562
CR620599	CR620599	full-length cDNA clone CS0DF021YI14 of Fetal brain of Homo sapiens (human).	-3.05347	-1.63828	0	4.71229e-16
C8orf75	BC014230	chromosome 8 open reading frame 75	-2.53554	-2.16692	0.000502	0.001468
PIWIL4,HIWI2,MIWI2,FLJ36156,DKFZp686P01248	NM_152431	piwi-like 4 (Drosophila)	-1.97775	-2.72702	3.10968e-36	3.75272e-20
TMEM154,FLJ32028	NM_152680	transmembrane protein 154	-2.23505	-2.47173	0.044053	0.014146
MERTK,MER,RP38,c-mer,MGC133349	NM_006343	c-mer proto-oncogene tyrosine kinase	-1.37291	-3.33441	7.13477e-06	1.48722e-37
FGF7,KGF,HBGF-7	NM_002009	fibroblast growth factor 7 (keratinocyte growth factor)	-2.61651	-2.0984	0	5.54271e-27
SEPP1,SeP,SELP	NM_005410	selenoprotein P, plasma, 1	-2.57524	-2.14038	0	0
KRT8,K8,KO,CK8,CYK8,K2C8,CARD2	NM_002273	keratin 8	-2.44171	-2.28366	0	0
AF086052	AF086052	Homo sapiens full length insert cDNA clone YY74A12. [AF086052]	-2.24411	-2.48237	3.33509e-43	0
C2,CO2,DKFZp779M0311	NM_000063	complement component 2	-2.58959	-2.14197	1.73317e-06	5.89307e-07
C9orf24,CBE1,MGC32921,MGC33614,NYD-SP22,bA573M23.4	NM_032596	chromosome 9 open reading frame 24	-2.8573	-1.88928	0	9.22766e-23
LOC644186	NM_001123225	hypothetical protein LOC644186	-2.54779	-2.20696	0.000215	0.000326
TGFA,TFGA	NM_003236	transforming growth factor, alpha	-2.254	-2.50193	0.005005	0.001649
SLC2A4	NM_001042	Homo sapiens solute carrier family 2 (facilitated glucose transporter), member 4 (SLC2A4), mRNA.	-1.5498	-3.20723	8.07715e-06	1.93423e-25
ENST00000295112	XM_293034	PREDICTED: Homo sapiens hypothetical LOC344405 (LOC344405), mRNA [XM_293034]	-2.29053	-2.46969	4.2898e-08	1.06474e-08
CPS1	NM_001875	carbamoyl-phosphate synthetase 1, mitochondrial	-2.06452	-2.70047	2.98343e-25	1.70328e-41
SYP	NM_003179	synaptophysin	-2.06185	-2.7066	0.003303	0.000174
SPEF1,CLAMP,SPEF1A,C20orf28,DKFZP434I114	NM_015417	sperm flagellar 1	-2.41922	-2.34968	2.49176e-31	0
GGTLC2,GGTL4,MGC96916	NM_199127	gamma-glutamyltransferase light chain 2	-2.18873	-2.58596	0	9.80909e-45
C1orf213,FLJ90508	NM_001008896	chromosome 1 open reading frame 213	-2.30701	-2.47209	2.63716e-07	8.8e-05
MMP26,MGC126590,MGC126592	NM_021801	matrix metallopeptidase 26	-2.26462	-2.52297	0.045882	0.009973
ZNF572,FLJ38002	NM_152412	zinc finger protein 572	-2.7482	-2.0441	0	3.70708e-30
TCP10L,PRED77,TCP10A-2	NM_144659	t-complex 10 (mouse)-like	-2.11816	-2.67655	0	0
ZNF580	NM_016202	zinc finger protein 580	-2.76255	-2.03469	0	7.78231e-26
LRLE1	AY461701	liver-related low express protein 1	-1.86058	-2.94006	0.018171	0.000945
FLYWCH1	NM_032296	FLYWCH-type zinc finger 1	-2.4555	-2.34846	1.3e-05	0.000812
ABLIM2	NM_001130083	Homo sapiens actin binding LIM protein family, member 2 (ABLIM2), transcript variant 1, mRNA [NM_001130083]	-2.20501	-2.60502	6.75489e-34	7.5534e-26
KRT8P12,KRT8L2	AL133645	keratin 8 pseudogene 12	-2.46119	-2.35266	1.06245e-20	8.97723e-37
VWA2,AMACO,CCSP-2,MGC157755	NM_198496	von Willebrand factor A domain containing 2	-2.53766	-2.27798	0	0
PAQR7,mSR,MPRA,PGLP	NM_178422	progestin and adipoQ receptor family member VII	-1.90148	-2.92687	7.38979e-13	5.40454e-25
THC2536940		Q8IWY7_HUMAN (Q8IWY7) Tau-tubulin kinase, partial (6%) [THC2536940]	-2.4026	-2.43028	5.73976e-35	5.16258e-28
TRERF1,RAPA,BCAR2,TReP-132,HSA277276,dJ139D8.5,RP1-139D8.5	NM_033502	transcriptional regulating factor 1	-1.63412	-3.20837	1.22555e-25	0
MFSD2A	NM_001136493	Homo sapiens major facilitator superfamily domain containing 2A (MFSD2A), transcript variant 1, mRNA [NM_001136493]	-3.10681	-1.73592	0	1.09474e-22
PLB1,PLB	BC065041	phospholipase B1	-1.89132	-2.9632	0.0115	0.001096
USP2,USP9,UBP41	BC041366	ubiquitin specific peptidase 2	-2.55929	-2.29586	0.012976	0.037923
C6orf218,MGC40222	NM_152738	chromosome 6 open reading frame 218	-3.20276	-1.65467	1.44402e-07	0.037165
MANEAL,FLJ31434,MGC78681,RP11-109P14.3	NM_001031740	mannosidase, endo-alpha-like	-2.28662	-2.5713	0	0
C6orf223,MGC45491	NM_153246	chromosome 6 open reading frame 223	-2.04458	-2.81519	3.67739e-36	1.50691e-33
FOXL1,FKH6,FKHL11,FREAC7	NM_005250	forkhead box L1	-3.17035	-1.69172	0.000642	0.001473
HES2	BC012091	hairy and enhancer of split 2 (Drosophila)	-2.38372	-2.48208	5e-05	9.9e-05
KRT8,K8,KO,CK8,CYK8,K2C8,CARD2	NM_002273	keratin 8	-2.4477	-2.42496	1.34996e-24	4.88156e-22
LOC441268	AK125166	hypothetical gene supported by BC044942	-2.00903	-2.87362	2.45054e-13	9.43996e-26
UNC13D,FHL3,HLH3,HPLH3,Munc13-4	NM_199242	unc-13 homolog D (C. elegans)	-2.65021	-2.23346	1.32653e-13	3.05643e-13
WNT9A,WNT14,MGC138165,MGC141991	NM_003395	wingless-type MMTV integration site family, member 9A	-2.42107	-2.4646	0.035014	0.033404
DIS3L2,FLJ36974,MGC42174	AK094293	DIS3 mitotic control homolog (S. cerevisiae)-like 2	-2.26703	-2.6204	1.4042e-21	4.11672e-08
FLJ14712	AK027618	hypothetical protein FLJ14712	-2.57267	-2.31527	0.003322	0.015391
C1orf116,SARG,MGC2742,MGC4309,FLJ36507,DKFZp666H2010	NM_023938	chromosome 1 open reading frame 116	-2.75831	-2.13382	5.03347e-37	2.32952e-33
P2RY11,P2Y11	NM_002566	purinergic receptor P2Y, G-protein coupled, 11	-2.30304	-2.60393	1.72893e-22	1.36861e-24
JUNDM2,JDP2	NM_130469	Jun dimerization protein 2	-1.58659	-3.32155	0	0
SPTBN2,SCA5,GTRAP41	NM_006946	spectrin, beta, non-erythrocytic 2	-2.23087	-2.6825	7.67212e-32	1.95071e-27
VPS37D,WBSCR24,MGC35352	NM_001077621	vacuolar protein sorting 37 homolog D (S. cerevisiae)	-2.68273	-2.23876	0	0
GNG7,FLJ00058	NM_052847	guanine nucleotide binding protein (G protein), gamma 7	-2.92961	-1.99784	0	5.56315e-43
ZDHHC3,GODZ,ZNF373	NM_016598	zinc finger, DHHC-type containing 3	-2.46808	-2.47756	0	0
C19orf51,FLJ36139,FLJ40069	NM_178837	chromosome 19 open reading frame 51	-3.61224	-1.33872	0	1.29523e-09
CAPG,MCP,AFCP	NM_001747	capping protein (actin filament), gelsolin-like	-1.98033	-2.97066	1.28976e-15	9.31863e-43
ZBTB46,BTBD4,RINZF,ZNF340,FLJ13502,dJ583P15.7,dJ583P15.8	AK126720	zinc finger and BTB domain containing 46	-3.24885	-1.70239	1.66984e-15	4.85213e-06
LOC440173	NR_027471	Homo sapiens hypothetical LOC440173 (LOC440173), non-coding RNA [NR_027471]	-2.39539	-2.55619	0.001292	0.000238
TNFSF15,TL1,TL1A,VEGI,VEGI192A,MGC129934,MGC129935	NM_005118	tumor necrosis factor (ligand) superfamily, member 15	-2.21652	-2.73818	2.42171e-09	2.37962e-11
ARHGAP23	NM_020876	Homo sapiens Rho GTPase activating protein 23 (ARHGAP23), mRNA [NM_020876]	-2.38674	-2.57101	2.42482e-19	1.04783e-20
GJB5,CX31.1	NM_005268	gap junction protein, beta 5, 31.1kDa	-1.51418	-3.44946	0.00011	5.41594e-28
C9orf165,UNQ470	NM_198573	chromosome 9 open reading frame 165	-3.07698	-1.8888	5.30844e-24	1.14856e-09
EDA,ED1,HED,EDA1,EDA2,XHED,XLHED,ED1-A1,ED1-A2	NM_001005615	ectodysplasin A	-2.42292	-2.54415	4.0659e-29	8.7907e-28
PIK3AP1,BCAP,RP11-34E5.3	NM_152309	phosphoinositide-3-kinase adaptor protein 1	-2.08899	-2.88997	0.006284	1.3e-05
TCEAL8,MGC45400	NM_153333	transcription elongation factor A (SII)-like 8	-1.58874	-3.39891	5.56835e-25	0
CSRNP3	NM_001172173	Homo sapiens cysteine-serine-rich nuclear protein 3 (CSRNP3), transcript variant 1, mRNA [NM_001172173]	-2.33433	-2.65689	0.000571	6.10157e-23
LAMC2,B2T,CSF,EBR2,BM600,EBR2A,LAMB2T,LAMNB2,MGC138491,MGC141938	NM_018891	laminin, gamma 2	-2.76193	-2.23	0	1.95293e-38
LRP3	NM_002333	low density lipoprotein receptor-related protein 3	-2.13025	-2.86185	3.47018e-06	1.20447e-12
COTL1,CLP,FLJ43657,MGC19733	NM_021149	coactosin-like 1 (Dictyostelium)	-2.17588	-2.81635	5.05917e-25	2.18603e-42
INCA	NM_001007232	inhibitory caspase recruitment domain (CARD) protein	-2.37941	-2.61655	0	0
DHRS7C	XM_113912	Homo sapiens dehydrogenase/reductase (SDR family) member 7C (DHRS7C), mRNA.	-2.64751	-2.34995	1.35387e-07	0.000114
RIMS3,NIM3,RIM3,KIAA0237	NM_014747	regulating synaptic membrane exocytosis 3	-3.32382	-1.68034	6.38159e-21	0.000242
SLC6A2	NM_001172501	Homo sapiens solute carrier family 6 (neurotransmitter transporter, noradrenalin), member 2 (SLC6A2), transcript variant 2, mRNA [NM_001172501]	-2.09536	-2.90961	2.78107e-06	2.5e-05
MGAT3,GNT3,GNT-III,FLJ43371,MGC141943,MGC142278	AK125361	mannosyl (beta-1,4-)-glycoprotein beta-1,4-N-acetylglucosaminyltransferase	-2.88629	-2.12504	8.9e-05	0.018968
SCIN,KIAA1905	NM_033128	scinderin	-2.88291	-2.12958	1.78362e-25	0
OR1F1,OLFMF,OR1F4,OR1F5,OR1F6,OR1F7,OR1F8,OR1F9,OR1F10,OR16-36,OR16-37,OR16-88,OR16-89,OR16-90,OR1F13P,OR3-145,ORL1023	NM_012360	olfactory receptor, family 1, subfamily F, member 1	-2.29166	-2.722	0.037332	0.030025
CASP10,MCH4,ALPS2,FLICE2	NM_032974	caspase 10, apoptosis-related cysteine peptidase	-2.09711	-2.91945	6.2187e-16	2.85406e-13
ATP6V1G2,NG38,ATP6G,VMA10,ATP6G2	NM_130463	ATPase, H+ transporting, lysosomal 13kDa, V1 subunit G2	-2.55096	-2.47178	1.4013e-45	0
C9orf68	AK301790	Homo sapiens cDNA FLJ53416 complete cds. [AK301790]	-2.32942	-2.6947	0.013465	0.000222
CD8B,Ly3,LYT3,Leu2,CD8B1,MGC119115	NM_172102	CD8b molecule	-3.49683	-1.52949	5.53985e-20	0.005825
CHAC1,MGC4504	NM_024111	ChaC, cation transport regulator homolog 1 (E. coli)	-2.97824	-2.0543	2.44349e-29	5.25674e-13
STS,ES,ASC,ARSC,SSDD,ARSC1	NM_000351	steroid sulfatase (microsomal), isozyme S	-2.79015	-2.25173	5.32284e-09	4.20145e-09
LTF,HLF2,GIG12	NM_002343	lactotransferrin	-1.86077	-3.1898	2.13695e-07	0.017541
LOC100129958	XM_001719102	similar to hCG1643231	-2.71449	-2.35475	1.40609e-17	5.04606e-32
TNFAIP3,A20,OTUD7C,TNFA1P2,MGC104522,MGC138687,MGC138688	NM_006290	tumor necrosis factor, alpha-induced protein 3	-3.7627	-1.31859	1.77647e-34	4.03167e-07
KRT74,KRT5C,K6IRS4,KRT6IRS4	NM_175053	keratin 74	-1.73909	-3.35675	0.052634	6.66643e-13
FER1L3,MYOF,FLJ36571,FLJ90777	NM_013451	fer-1-like 3, myoferlin (C. elegans)	-1.19321	-3.91062	6.32914e-06	0
CLIC4,H1,huH1,p64H1,CLIC4L,MTCLIC,FLJ38640,DKFZP566G223	NM_013943	chloride intracellular channel 4	-2.73619	-2.3729	0	9.12685e-30
CN291113	CN291113	17000600021474 GRN_PRENEU Homo sapiens cDNA 5', mRNA sequence.	-2.14503	-2.96949	2.525e-11	0.02803
KIAA1305,FLJ11811	BC008219	KIAA1305	-2.29528	-2.81971	1.52482e-12	0
AK125288	AK125288	Homo sapiens cDNA FLJ43298 fis, clone NCRRP1000129. [AK125288]	-2.37242	-2.74514	0.011129	0.000233
THC2684617		Unknown	-2.53839	-2.58312	0.000936	0.000629
ENST00000455749		neuropilin 1 [Source:HGNC Symbol;Acc:8004] [ENST00000455749]	-1.93515	-3.18658	0.080964	0.000616
LAMA4,LAMA3,LAMA4*-1,DKFZp686D23145	NM_001105207	laminin, alpha 4	-2.63945	-2.48571	0.00022	0.000922
RGS9,PERRS,RGS9L,MGC26458,MGC111763	NM_003835	regulator of G-protein signaling 9	-2.53165	-2.59645	0.012435	0.013501
PTPRU,FMI,PTP,PCP-2,PTP-J,PTPRO,PTPU2,GLEPP1,PTP-PI,PTPPSI,hPTP-J,FLJ37530,R-PTP-PSI	NM_005704	protein tyrosine phosphatase, receptor type, U	-2.28092	-2.85499	0	0
FGF21	NM_019113	fibroblast growth factor 21	-2.1857	-2.95092	4.41638e-07	5.22167e-10
CAPG,MCP,AFCP	NM_001747	capping protein (actin filament), gelsolin-like	-2.05348	-3.08357	1.66571e-12	1.20048e-33
LOC286031	BC037255	hypothetical protein LOC286031	-1.90853	-3.23229	0.005467	2.57831e-22
SERPINA2	XM_372532	PREDICTED: Homo sapiens serpin peptidase inhibitor, clade A (alpha-1 antiproteinase, antitrypsin), member 2 (SERPINA2), mRNA.	-2.36179	-2.79264	0.018889	0.037237
LOC649545	XR_018641	PREDICTED: Homo sapiens similar to Keratin, type II cytoskeletal 8 (Cytokeratin-8) (CK-8) (Keratin-8) (K8) (LOC649545), mRNA.	-2.61868	-2.53665	1.67445e-30	4.86189e-23
KLHL32,BKLHD5,KIAA1900,MGC51280,MGC87753,dJ21F7.1,UG0030H05,RP1-39B17.1	NM_052904	kelch-like 32 (Drosophila)	-2.41316	-2.74492	9.11899e-07	0.001173
PSMB2,HC7-I,MGC104215,MGC126885	AB209470	proteasome (prosome, macropain) subunit, beta type, 2	-2.5707	-2.58941	5.88998e-35	1.19265e-23
CD22,SIGLEC2,FLJ22814,SIGLEC-2,MGC130020	NM_001771	CD22 molecule	-2.45635	-2.71919	0.000311	9.43585e-06
KRT83,HB3,Hb-3,KRTHB3,MGC141663	NM_002282	keratin 83	-2.66811	-2.51384	0	3.62633e-33
PTPRU,FMI,PTP,PCP-2,PTP-J,PTPRO,PTPU2,GLEPP1,PTP-PI,PTPPSI,hPTP-J,FLJ37530,R-PTP-PSI	NM_005704	protein tyrosine phosphatase, receptor type, U	-2.48313	-2.69944	6.57783e-26	0
LOC730184	XM_001132826	hypothetical LOC730184	-2.4139	-2.76935	0.04859	0.022576
GCG,GLP1,GLP2,GRPP	NM_002054	glucagon	-2.5955	-2.58781	0.001733	0.000905
SARDH	NM_001134707	Homo sapiens sarcosine dehydrogenase (SARDH), nuclear gene encoding mitochondrial protein, transcript variant 2, mRNA [NM_001134707]	-2.73348	-2.45017	2.9e-05	0.000174
HTR1E,5-HT1E	NM_000865	5-hydroxytryptamine (serotonin) receptor 1E	-2.8244	-2.37352	0.046905	0.025738
MYOM2,TTNAP	NM_003970	myomesin (M-protein) 2, 165kDa	-2.27603	-2.92277	8.45684e-42	0
FAM110C	NM_001077710	family with sequence similarity 110, member C	-1.88405	-3.32459	2.79886e-19	5.20635e-29
CHST6,MCDC1	NM_021615	carbohydrate (N-acetylglucosamine 6-O) sulfotransferase 6	-2.49976	-2.72288	0.009478	0.001577
KIAA0513	NM_014732	KIAA0513	-2.54921	-2.67671	7.92992e-33	0
C1orf34,DEME-6,KIAA0452	BC028374	chromosome 1 open reading frame 34	-2.52131	-2.71036	3.59729e-37	0
C22orf23,EVG1,FLJ32787,dJ1039K5.6	NM_032561	chromosome 22 open reading frame 23	-2.71776	-2.51458	0.039053	0.023485
ADRBK2,GRK3,BARK2	NM_005160	adrenergic, beta, receptor kinase 2	-2.70807	-2.52605	0.002412	0.007667
GNA15,GNA16	NM_002068	guanine nucleotide binding protein (G protein), alpha 15 (Gq class)	-1.74304	-3.49724	0.006055	7.30819e-20
LOC399715,FLJ46311	AK128185	FLJ46311 protein	-3.15405	-2.10243	7.62651e-36	6.65901e-10
CLIC4,H1,huH1,p64H1,CLIC4L,MTCLIC,FLJ38640,DKFZP566G223	NM_013943	chloride intracellular channel 4	-2.81892	-2.43859	0	0
ARC,KIAA0278	NM_015193	activity-regulated cytoskeleton-associated protein	-2.8008	-2.45848	4.31293e-14	1.9544e-08
PDZD7,PDZK7	NM_024895	PDZ domain containing 7	-2.38902	-2.87338	0.000435	0.000686
SPEG,BPEG,APEG1,KIAA1297,MGC12676,SPEGbeta,SPEGalpha	NM_005876	SPEG complex locus	-2.88176	-2.38181	0.001022	0.017886
GJD3,GJC1,GJA11,CX31.9,Cx30.2	NM_152219	gap junction protein, delta 3, 31.9kDa	-3.74451	-1.52609	1.26186e-06	0.09918
ITIH4,H4P,IHRP,PK120,ITIHL1,DKFZp686G21125	NM_002218	inter-alpha (globulin) inhibitor H4 (plasma Kallikrein-sensitive glycoprotein)	-2.76222	-2.5164	1.79672e-25	1.8558e-28
ST6GALNAC2,STHM,SIAT7,SAITL1,SIAT7B,SIATL1,ST6GalNAII	NM_006456	ST6 (alpha-N-acetyl-neuraminyl-2,3-beta-galactosyl-1,3)-N-acetylgalactosaminide alpha-2,6-sialyltransferase 2	-2.65569	-2.62397	0.010798	0.010845
AQP6,KID,AQP2L	NM_001652	aquaporin 6, kidney specific	-2.4069	-2.87479	2.44145e-28	1.1237e-22
PRRT2,FLJ25513,DKFZp547J199	NM_145239	proline-rich transmembrane protein 2	-2.87697	-2.40477	8.2001e-34	0.001467
C22orf24,HSN44A4A	AL050256	chromosome 22 open reading frame 24	-2.28037	-3.0022	0.006016	0.001588
LOC728772	XM_001133066	PREDICTED: Homo sapiens similar to transmembrane protein 106A, transcript variant 2 (LOC728772), mRNA.	-2.38568	-2.90113	7.8e-05	2.29063e-06
ICAM4,LW,CD242	NM_022377	intercellular adhesion molecule 4 (Landsteiner-Wiener blood group)	-3.0553	-2.23258	0	1.79684e-30
WDR66,FLJ39783,MGC33630	NM_144668	WD repeat domain 66	-2.90624	-2.38778	6.99913e-24	1.10339e-13
HYDIN,HYDIN1,FLJ12871,FLJ14665,KIAA1864,DKFZp434D0513,DKFZp434L0850	NM_017558	hydrocephalus inducing homolog (mouse)	-2.67185	-2.62411	0.000164	0.000195
SH3PXD2B,HOFI,FLJ20831,KIAA1295	NM_001017995	SH3 and PX domains 2B	-1.83228	-3.46395	1.16273e-06	4.13602e-20
LOC388692	NR_027002	Homo sapiens hypothetical LOC388692 (LOC388692), non-coding RNA [NR_027002]	-3.57843	-1.71895	0	2.7e-05
ENST00000415250		Putative uncharacterized protein C21orf81 Fragment [Source:UniProtKB/TrEMBL;Acc:C9JHC4] [ENST00000415250]	-3.20526	-2.09591	0	1.67293e-27
OLFM2,NOE2,OlfC,NOELIN2,NOELIN2_V1	NM_058164	olfactomedin 2	-1.61683	-3.69736	8.61477e-08	0
TNFSF9,4-1BB-L	NM_003811	tumor necrosis factor (ligand) superfamily, member 9	-2.19968	-3.11732	3.40517e-20	0
LOC375010	AK090412	hypothetical LOC375010	-3.29521	-2.02832	0	0
ZFHX2	NM_033400	Homo sapiens zinc finger homeobox 2 (ZFHX2), mRNA [NM_033400]	-2.53768	-2.78638	0	9.75967e-17
ENST00000391681	CA848822	ir70a05.x1 HR85 islet Homo sapiens cDNA clone IMAGE:6607593 3', mRNA sequence.	-2.68222	-2.64246	1.76174e-06	0.001052
STYK1,NOK,SuRTK106,DKFZp761P1010	NM_018423	serine/threonine/tyrosine kinase 1	-3.21867	-2.10894	0	6.54978e-26
SH2D5,FLJ41242,FLJ41847,FLJ42879	AK124869	SH2 domain containing 5	-2.71295	-2.61826	3.98529e-42	1.01884e-32
THC2546331		Q92BS9_LISIN (Q92BS9) OpuCC protein, partial (5%) [THC2546331]	-2.40583	-2.93553	0.001746	1.42124e-06
CHAC1,MGC4504	NM_024111	ChaC, cation transport regulator homolog 1 (E. coli)	-3.07617	-2.27115	1.45718e-21	4.72524e-12
FLJ13439	AK023501	hypothetical gene supported by AK023501	-2.67498	-2.67306	0.025375	0.029848
ENST00000372591		forkhead box O6 [Source:HGNC Symbol;Acc:24814] [ENST00000372591]	-2.21396	-3.14366	4.73409e-24	3.92804e-35
RHBG,SLC42A2	NM_020407	Rh family, B glycoprotein	-2.50843	-2.85291	0.042255	0.021797
CLIC4,H1,huH1,p64H1,CLIC4L,MTCLIC,FLJ38640,DKFZP566G223	NM_013943	chloride intracellular channel 4	-2.79134	-2.58066	0	0
C11orf74,FLJ38678	NM_138787	chromosome 11 open reading frame 74	-1.23439	-4.14468	7.1e-05	0
ADCY4,AC4	NM_139247	adenylate cyclase 4	-2.17103	-3.21311	4.61843e-09	6.42927e-18
IL15,IL-15,MGC9721	NM_172174	interleukin 15	-1.84709	-3.55142	6.33751e-37	0
SLC7A7,LPI,LAT3,Y+LAT1,y+LAT-1	NM_003982	solute carrier family 7 (cationic amino acid transporter, y+ system), member 7	-1.70716	-3.69265	2.51534e-10	0
EPHA7		Ephrin type-A receptor 7 precursor (EC 2.7.10.1) (Tyrosine-protein kinase receptor EHK-3) (EPH homology kinase 3) (Receptor protein- tyrosine kinase HEK11). [Source:Uniprot/SWISSPROT;Acc:Q15375] [ENST00000369303]	-2.65567	-2.74452	0.015302	0.010849
PRDM1,BLIMP1,PRDI-BF1,MGC118922,MGC118923,MGC118924,MGC118925	NM_001198	PR domain containing 1, with ZNF domain	-2.58873	-2.81206	3.68713e-35	1.14206e-41
TP53AP1	NR_015381	Homo sapiens TP53 activated protein 1 (TP53AP1) on chromosome 7.	-4.21282	-1.19135	0	0.001848
RAB6IP1,FLJ22354,FLJ33829,FLJ43455,KIAA1091	NM_015213	RAB6 interacting protein 1	-3.07339	-2.33767	0.002009	0.010216
BAGE,BAGE1	NM_001187	B melanoma antigen	-2.65184	-2.76136	7.06664e-17	4.10821e-19
LOXL1,LOL,LOXL	NM_005576	lysyl oxidase-like 1	-2.66708	-2.75257	0.001213	0.001656
AKR1C3,DD3,DDX,HAKRB,HAKRe,HA1753,HSD17B5,hluPGFS,KIAA0119	NM_003739	aldo-keto reductase family 1, member C3 (3-alpha hydroxysteroid dehydrogenase, type II)	-3.03141	-2.38956	0	2.56438e-43
C13orf33,FLJ14834,MGC126673,MGC126675	NM_032849	chromosome 13 open reading frame 33	-2.36291	-3.06599	0.015381	0.000138
TRPV4,VRL2,TRP12,VRL-2,VROAC,OTRPC4,VR-OAC	NM_147204	transient receptor potential cation channel, subfamily V, member 4	-2.11695	-3.31321	0.06201	2.4e-05
PPP1R1C	AF494535	protein phosphatase 1, regulatory (inhibitor) subunit 1C	-2.28538	-3.15281	0.06363	3.82676e-06
KANK3,ANKRD47,FLJ46061	NM_198471	KN motif and ankyrin repeat domains 3	-2.72933	-2.72181	3.6269e-18	1.96668e-22
CCDC29	NM_001098806	coiled-coil domain containing 29	-3.28099	-2.17027	0	3.22299e-44
QRICH2,DKFZP434P0316	NM_032134	glutamine rich 2	-2.4998	-2.95407	5.90074e-07	2.90623e-11
LAPTM5,MGC125860,MGC125861	NM_006762	lysosomal associated multispanning membrane protein 5	-2.72154	-2.73359	1.43711e-06	0.000214
CYB5R2,B5R.2	NM_016229	cytochrome b5 reductase 2	-3.23509	-2.22165	0	1.40599e-27
SLIT1,MEGF4,SLIL1,SLIT3,Slit-1	NM_003061	slit homolog 1 (Drosophila)	-2.82082	-2.65493	3.54282e-07	4.2e-05
HLA-DQB1,IDDM1,CELIAC1,HLA-DQB	NM_002123	major histocompatibility complex, class II, DQ beta 1	-2.94606	-2.5347	8.61096e-27	9.33485e-18
PDZK1,CAP70,CLAMP,PDZD1,NHERF3	NM_002614	PDZ domain containing 1	-1.65255	-3.83046	9.4976e-07	0.000286
TSPAN4,NAG2,NAG-2,TM4SF7,TSPAN-4,TETRASPAN	NM_001025237	tetraspanin 4	-2.63358	-2.86655	0	0
TMTC1,OLF,ARG99,FLJ31400,FLJ41625	NM_175861	transmembrane and tetratricopeptide repeat containing 1	-2.45247	-3.05024	6.69142e-19	4.73906e-19
OAS2,MGC78578	NM_016817	2'-5'-oligoadenylate synthetase 2, 69/71kDa	-3.40714	-2.10447	0.000125	2.6e-05
UGT2B10	NM_001075	Homo sapiens UDP glucuronosyltransferase 2 family, polypeptide B10 (UGT2B10), mRNA.	-2.46501	-3.04785	0	0
MAGIX,JM10,PDZX,FLJ21687,MGC138889	NM_001099680	MAGI family member, X-linked	-3.104	-2.40908	0	1.81427e-37
RCOR2	NM_173587	REST corepressor 2	-2.6016	-2.9122	0	0
MC1R,MSH-R,SHEP2,MGC14337	NM_002386	melanocortin 1 receptor (alpha melanocyte stimulating hormone receptor)	-3.3747	-2.14384	0	3.07374e-23
C1orf56,FLJ20519,RP11-316M1.9	NM_017860	chromosome 1 open reading frame 56	-3.59959	-1.91921	1.87933e-15	2e-05
TD1,APT-B7	NM_001085398	TLX1 divergent	-2.72128	-2.79798	0.000878	0.000221
TMEFF1,H7365,C9orf2	NM_003692	transmembrane protein with EGF-like and two follistatin-like domains 1	-2.63618	-2.88475	2.94642e-16	2.91641e-08
C3orf18,G20	NM_016210	chromosome 3 open reading frame 18	-1.91873	-3.60446	6.24923e-14	7.00649e-45
VWA1,WARP,VWA-1,FLJ22215,DKFZp761O051	AL137722	von Willebrand factor A domain containing 1	-2.4224	-3.10337	1.35298e-13	2.67561e-32
CACNA1A	NM_001127222	Homo sapiens calcium channel, voltage-dependent, P/Q type, alpha 1A subunit (CACNA1A), transcript variant 4, mRNA [NM_001127222]	-2.49523	-3.03153	0.001423	5.9e-05
DOK3,DOKL,FLJ22570,FLJ39939	AK097258	docking protein 3	-2.20367	-3.32648	4.40568e-42	1.41959e-36
GDAP1	NM_018972	ganglioside-induced differentiation-associated protein 1	-2.76441	-2.77176	0.012494	0.016978
NLP,FLJ11792,KIAA0980,dJ691N24.1	NM_025176	ninein-like	-2.31874	-3.25379	2.6623e-07	2.07196e-10
CYP4F11	NM_021187	cytochrome P450, family 4, subfamily F, polypeptide 11	-2.07873	-3.49418	0.000127	2.87695e-15
CD8B,Ly3,LYT3,Leu2,CD8B1,MGC119115	NM_172099	CD8b molecule	-4.06202	-1.51153	0	1.88736e-20
VWCE,VWC1,URG11,FLJ32009	NM_152718	von Willebrand factor C and EGF domains	-2.03222	-3.54762	2.07568e-28	0
ZNF179,BFP,RNF112	NM_007148	zinc finger protein 179	-2.42872	-3.15909	0	0
TSL	AB050003	testis-expressed, seven-twelve, leukemia	-3.62375	-1.96529	0	1.24438e-40
C22orf36,MGC131773	NM_207644	chromosome 22 open reading frame 36	-2.22241	-3.36904	9.08365e-19	0
KRT83,HB3,Hb-3,KRTHB3,MGC141663	NM_002282	keratin 83	-3.35813	-2.24204	2.45762e-10	0.003205
LOC728783	XR_015377	PREDICTED: Homo sapiens hypothetical protein LOC728783 (LOC728783), mRNA.	-3.39401	-2.20858	0	4.66807e-20
VASH1,KIAA1036	NM_014909	vasohibin 1	-2.8147	-2.79263	2.54927e-36	8.16639e-27
NWD1,MGC134940	NM_001007525	NACHT and WD repeat domain containing 1	-3.09365	-2.51758	0.05064	0.045409
GDF15,PDF,MIC1,PLAB,MIC-1,NAG-1,PTGFB,GDF-15	NM_004864	growth differentiation factor 15	-3.28647	-2.32817	0	0
PGF,PGFL,PLGF,PlGF-2,D12S1900,SHGC-10760	NM_002632	placental growth factor	-1.24458	-4.38273	0.003207	0
ENST00000368587		Uncharacterized protein C10orf92 [Source:UniProtKB/Swiss-Prot;Acc:Q8IYW2] [ENST00000368587]	-1.52774	-4.10303	0.025897	2.98736e-09
AKR1C1,C9,DD1,DDH,DDH1,H-37,MBAB,HAKRC,MGC8954,2-ALPHA-HSD,20-ALPHA-HSD	NM_001353	aldo-keto reductase family 1, member C1 (dihydrodiol dehydrogenase 1; 20-alpha (3-alpha)-hydroxysteroid dehydrogenase)	-2.90702	-2.7291	0	0
GAA,LYAG	NM_000152	glucosidase, alpha; acid (Pompe disease, glycogen storage disease type II)	-2.58374	-3.05561	0	0
IRF9,p48,IRF-9,ISGF3,ISGF3G	NM_006084	interferon regulatory factor 9	-2.54367	-3.10495	3.914e-22	0
TTC9B,FLJ30373,MGC33962	NM_152479	tetratricopeptide repeat domain 9B	-3.43742	-2.2134	0	1.98367e-32
FGF20	NM_019851	fibroblast growth factor 20	-4.08665	-1.57019	0	6.3789e-11
LOC441666	AL832540	similar to zinc finger protein 99	-2.84773	-2.813	0.002622	0.004323
GZMB,HLP,CCPI,CGL1,CSPB,SECT,CGL-1,CSP-B,CTLA1,CTSGL1	NM_004131	granzyme B (granzyme 2, cytotoxic T-lymphocyte-associated serine esterase 1)	-2.84863	-2.82713	0	0
PRDM1,BLIMP1,PRDI-BF1,MGC118922,MGC118923,MGC118924,MGC118925	NM_001198	PR domain containing 1, with ZNF domain	-2.98999	-2.69916	7.85833e-07	1.81144e-06
MTTP,ABL,MTP,MGC149819,MGC149820	NM_000253	microsomal triglyceride transfer protein	-2.65481	-3.03782	0.000315	3.8e-05
SLC43A3,EEG1,FOAP-13,PRO1659,SEEEG-1,DKFZp762A227	NM_199329	solute carrier family 43, member 3	-2.35634	-3.3378	0.052249	8.81068e-09
TMTC1,OLF,ARG99,FLJ31400,FLJ41625	NM_175861	transmembrane and tetratricopeptide repeat containing 1	-2.00055	-3.6959	3.28946e-11	5.81383e-24
OR7E91P	NR_002185	Homo sapiens olfactory receptor, family 7, subfamily E, member 91 pseudogene (OR7E91P) on chromosome 2.	-2.64199	-3.06219	0	0
CARD6,CINCIN1	NM_032587	caspase recruitment domain family, member 6	-2.82659	-2.88345	0.001695	0.000694
BACE1,ASP2,BACE,HSPC104,FLJ90568,KIAA1149	NM_012104	beta-site APP-cleaving enzyme 1	-2.82964	-2.8817	0	2.39343e-23
TRIM53	XR_016180	PREDICTED: Homo sapiens misc_RNA (TRIM53), miscRNA.	-4.02253	-1.6918	1.8e-05	6.06342e-07
PI3,ESI,WAP3,SKALP,WFDC14,MGC13613	NM_002638	peptidase inhibitor 3, skin-derived (SKALP)	-3.02462	-2.6913	0	0
SIDT1,SID1,SID-1,FLJ20174,B830021E24Rik	NM_017699	SID1 transmembrane family, member 1	-1.45608	-4.26042	0.022699	9.28548e-14
THSD4,FLJ13710,FVSY9334,PRO34005	NM_024817	thrombospondin, type I, domain containing 4	-3.30653	-2.41267	1.52232e-33	1.73665e-16
TP53AP1,P53TG1,TP53TG1,P53TG1-D	AB007457	TP53 activated protein 1	-4.45848	-1.26671	0	2.30062e-07
CHST3,C6ST,C6ST1	NM_004273	carbohydrate (chondroitin 6) sulfotransferase 3	-1.64768	-4.08123	4.23231e-13	7.69888e-33
UGT2B11,MGC129611,MGC129612	NM_001073	UDP glucuronosyltransferase 2 family, polypeptide B11	-2.24195	-3.48929	0	0
LOXL2,LOR2,WS9-14	NM_002318	lysyl oxidase-like 2	-3.13573	-2.6114	0	0
CASP10,MCH4,ALPS2,FLICE2	NM_032977	caspase 10, apoptosis-related cysteine peptidase	-2.67417	-3.08764	2.06892e-22	1.01392e-25
MMP24,MMP25,MT-MMP5,MT5-MMP	NM_006690	matrix metallopeptidase 24 (membrane-inserted)	-2.16248	-3.59952	4.71748e-24	3.06745e-39
HFE,HH,HFE1,HLA-H,MGC103790,dJ221C16.10.1	NM_000410	hemochromatosis	-2.80408	-2.96211	0	0
CENTA2,cent-b,HSA272195	NM_018404	centaurin, alpha 2	-2.84543	-2.9212	0.00046	0.000166
LPPR2,PRG-4,FLJ13055,DKFZp761E1121	NM_022737	lipid phosphate phosphatase-related protein type 2	-3.39786	-2.37453	1.95809e-23	2.3764e-14
PPM1M,PP2CE,PP2Ceta,FLJ32332,PP2C-eta	NM_144641	protein phosphatase 1M (PP2C domain containing)	-2.34676	-3.42705	6.17062e-35	0
DISC1,SCZD9,KIAA0457	NM_001012959	disrupted in schizophrenia 1	-2.88947	-2.89937	4.96104e-06	0.000244
AKR1C4,C11,CDR,DD4,CHDR,HAKRA,MGC22581,3-alpha-HSD	NM_001818	aldo-keto reductase family 1, member C4 (chlordecone reductase; 3-alpha hydroxysteroid dehydrogenase, type I; dihydrodiol dehydrogenase 4)	-3.009	-2.78038	0	0
MURC	NM_001018116	muscle-restricted coiled-coil protein	-3.59935	-2.214	4.1e-05	0.075494
CSF1R,FMS,CSFR,FIM2,C-FMS,CD115	NM_005211	colony stimulating factor 1 receptor, formerly McDonough feline sarcoma viral (v-fms) oncogene homolog	-2.77944	-3.04255	2.02178e-35	1.34964e-30
LRP1,APR,LRP,A2MR,CD91,APOER,TGFBR5,IGFBP3R,FLJ16451,MGC88725	NM_002332	low density lipoprotein-related protein 1 (alpha-2-macroglobulin receptor)	-3.06032	-2.7647	3.42275e-10	2.42107e-12
KRT6C,KRT6E,MGC102925,MGC163455,MGC163457	NM_173086	keratin 6C	-2.57621	-3.24976	0.056317	0.018194
THC2681793		Q3WUB0_9RHIZ (Q3WUB0) N-formylglutamate amidohydrolase, partial (5%) [THC2681793]	-2.80173	-3.02893	1.37848e-19	3.89775e-21
CDR2L,HUMPPA	NM_014603	cerebellar degeneration-related protein 2-like	-2.49458	-3.34708	0	0
TDGF1,CR,CRGF,CRIPTO,Cripto-1	NM_003212	teratocarcinoma-derived growth factor 1	-1.70111	-4.14571	6.12648e-37	0
SIGLEC14	NM_001098612	sialic acid binding Ig-like lectin 14	-2.9445	-2.91016	0.002662	0.003699
H2AFB2,H2A.Bbd	NM_001017991	H2A histone family, member B2	-3.37409	-2.49929	0.014869	0.068257
LOC284276	NR_015417	Homo sapiens hypothetical LOC284276 (LOC284276), non-coding RNA [NR_015417]	-2.93173	-2.94253	1.69099e-06	9.19359e-06
ENST00000314747		Unknown	-4.51674	-1.35823	2.7178e-20	0.001011
BCAS4,FLJ20495	NM_001010974	breast carcinoma amplified sequence 4	-2.9385	-2.93723	3.79549e-07	3.78711e-07
ISG20,CD25,HEM45	NM_002201	interferon stimulated exonuclease gene 20kDa	-3.48894	-2.38789	0	0
CCDC13,FLJ25467	NM_144719	coiled-coil domain containing 13	-2.50717	-3.3764	0.032401	0.005163
COL7A1,EBD1,EBR1,EBDCT	NM_000094	collagen, type VII, alpha 1 (epidermolysis bullosa, dystrophic, dominant and recessive)	-2.83743	-3.04813	7.05896e-19	1.04635e-09
SLC16A2,AHDS,MCT7,MCT8,XPCT,MRX22,DXS128,DXS128E	NM_006517	solute carrier family 16, member 2 (monocarboxylic acid transporter 8)	-3.28196	-2.61889	0.020729	0.077634
ST3GAL1,ST3O,SIAT4A,SIATFL,MGC9183,ST3GalA,Gal-NAc6S,ST3GalA.1,ST3GalIA,1	NM_003033	ST3 beta-galactoside alpha-2,3-sialyltransferase 1	-3.49488	-2.42452	1.12366e-33	0
CCR2,CKR2,CCR2A,CCR2B,CD192,CKR2A,CKR2B,CMKBR2,MCP-1-R,CC-CKR-2	NM_000647	chemokine (C-C motif) receptor 2	-2.94747	-2.98211	7.58933e-06	1.5e-05
GRAMD1A,FLJ22411,FLJ90346,KIAA1533	NM_020895	GRAM domain containing 1A	-1.43173	-4.49915	0.06232	5.8654e-11
TBC1D10C,CARABIN,FLJ00332,MGC46488	NM_198517	TBC1 domain family, member 10C	-2.68507	-3.24862	0.000503	3.3e-05
LOC284570	BC040156	hypothetical protein LOC284570	-2.73707	-3.2019	0.00888	0.003574
SLC22A15,FLIPT1,PRO34686,DKFZp761G0313	NM_018420	solute carrier family 22, member 15	-2.62241	-3.32654	1.19867e-41	0
CHN1,CHN,ARHGAP2,RHOGAP2	NM_001822	chimerin (chimaerin) 1	-2.81788	-3.13607	0.007638	0.002076
GALNT5,GALNAC-T5,MGC165041	NM_014568	UDP-N-acetyl-alpha-D-galactosamine:polypeptide N-acetylgalactosaminyltransferase 5 (GalNAc-T5)	-1.52962	-4.42678	4.62934e-14	0
AATK,LMR1,AATYK,LMTK1,AATYK1,KIAA0641	AK131529	apoptosis-associated tyrosine kinase	-2.35595	-3.60168	0	0
AKR1C1,C9,DD1,DDH,DDH1,H-37,MBAB,HAKRC,MGC8954,2-ALPHA-HSD,20-ALPHA-HSD	NM_001353	aldo-keto reductase family 1, member C1 (dihydrodiol dehydrogenase 1; 20-alpha (3-alpha)-hydroxysteroid dehydrogenase)	-3.07864	-2.8931	0	1.27634e-39
IFIT1,G10P1,IFI56,ISG56,IFI-56,IFNAI1,RNM561,GARG-16	NM_001548	interferon-induced protein with tetratricopeptide repeats 1	-3.30404	-2.67032	0	3.01199e-40
TCEA2,TFIIS	NM_003195	transcription elongation factor A (SII), 2	-3.01698	-2.96445	5.22363e-06	1.22826e-06
LOC285986	AK096449	hypothetical protein LOC285986	-1.50745	-4.47526	2.46762e-11	0
GRIN1,NR1,NMDA1,NMDAR1	NM_000832	glutamate receptor, ionotropic, N-methyl D-aspartate 1	-3.55237	-2.44828	1.80721e-06	0.001337
PMP22,DSS,HNPP,CMT1A,CMT1E,GAS-3,Sp110,HMSNIA,MGC20769	NM_000304	peripheral myelin protein 22	-1.46	-4.54624	1.57686e-37	0
IL1F9,IL1E,IL1H1,IL-1F9,IL-1H1,IL1RP2,IL-1RP2	NM_019618	interleukin 1 family, member 9	-2.82257	-3.18877	0.013097	0.002673
KNCN,L5,Kino,FLJ32011,MGC120370,MGC120371,MGC120372,RP11-49P4.2	NM_001097611	kinocilin	-3.71381	-2.30062	0.00538	0.059441
GADD45B,MYD118,GADD45BETA,DKFZP566B133	NM_015675	growth arrest and DNA-damage-inducible, beta	-2.90125	-3.11663	0	0
LOC340037	BC041422	hypothetical protein LOC340037	-3.08306	-2.9364	0.036119	0.044336
TNNT1,ANM,MGC104241	NM_003283	troponin T type 1 (skeletal, slow)	-3.04685	-2.97381	8.5879e-30	6.83897e-29
LOC441054	NM_001114357	hypothetical protein LOC441054	-4.29534	-1.72546	0.000421	0.000857
COP1,COP,PSEUDO-ICE	NM_001017534	caspase-1 dominant-negative inhibitor pseudo-ICE	-2.7691	-3.25922	0	0
GPRC5C,RAIG3,RAIG-3,MGC131820	AK000249	G protein-coupled receptor, family C, group 5, member C	-3.01521	-3.02094	4.75996e-06	0.000173
PFKFB4	NM_004567	6-phosphofructo-2-kinase/fructose-2,6-biphosphatase 4	-2.73535	-3.30415	0	0
CPLX1,CPX1,CPX-I	NM_006651	complexin 1	-3.40423	-2.6405	0	0
MAPT,TAU,MSTD,PPND,DDPAC,MAPTL,MTBT1,MTBT2,FTDP-17,FLJ31424,MGC138549	NM_016835	microtubule-associated protein tau	-3.34091	-2.70782	2.55109e-09	0.001852
KIF7,UNQ340,MGC120653,MGC138476,MGC138478	NM_198525	kinesin family member 7	-1.53453	-4.5164	3.22505e-07	0
FGF20	NM_019851	fibroblast growth factor 20	-4.48631	-1.56569	0	1.05855e-11
LOC92973	AK054925	FP588	-3.39069	-2.68883	0.002486	0.027096
F10,FX,FXA	NM_000504	coagulation factor X	-3.31664	-2.76632	0	3.17902e-35
C20orf195,MGC5356	NM_024059	chromosome 20 open reading frame 195	-2.6749	-3.41123	6.83829e-06	1.42932e-43
BACE1,ASP2,BACE,HSPC104,FLJ90568,KIAA1149	NM_012104	beta-site APP-cleaving enzyme 1	-3.08746	-3.00143	1.48538e-43	0
KRT80,KB20	NM_182507	keratin 80	-3.5889	-2.5077	0	2.9885e-22
TNFSF4,GP34,CD252,OX4OL,TXGP1,CD134L,OX-40L	NM_003326	tumor necrosis factor (ligand) superfamily, member 4 (tax-transcriptionally activated glycoprotein 1, 34kDa)	-3.56437	-2.54	3.14326e-07	0.000572
AMT,GCE,NKH,GCST	NM_000481	aminomethyltransferase	-2.97469	-3.13619	2.98697e-07	4.79948e-20
SOX30	NM_178424	SRY (sex determining region Y)-box 30	-3.1716	-2.94392	0.001258	0.002431
BIC	NR_001458	Homo sapiens BIC transcript (BIC) on chromosome 21.	-2.18612	-3.94853	0.006162	8.15179e-09
ANKRD19	NM_001010925	Homo sapiens ankyrin repeat domain 19 (ANKRD19), mRNA [NM_001010925]	-3.06521	-3.07982	5.3e-05	0.000116
HTR3C	NM_130770	5-hydroxytryptamine (serotonin) receptor 3, family member C	-3.26429	-2.8835	3.40651e-06	4.7e-05
CGN,FLJ39281,KIAA1319,DKFZp779N1112	NM_020770	cingulin	-2.72723	-3.42223	0	0
FABP6,ILBP,I-15P,I-BAP,ILBP3,ILLBP,I-BABP,I-BALB	NM_001040442	fatty acid binding protein 6, ileal (gastrotropin)	-2.34623	-3.81375	0	0
SDCBP2,ST-2,SITAC18,FLJ12256	NM_080489	syndecan binding protein (syntenin) 2	-3.71562	-2.46967	1.84161e-07	1.04511e-18
IFIT2,G10P2,IFI54,ISG54,cig42,IFI-54,GARG-39,ISG-54K	NM_007124	utrophin	-3.09688	-3.09606	3.98485e-08	5.9e-05
TMEM121,hole,MGC4659	NM_025268	transmembrane protein 121	-4.43578	-1.76588	5.11592e-08	0.088406
WNT7B	NM_058238	wingless-type MMTV integration site family, member 7B	-1.96123	-4.24551	0.06241	0.000379
EFNB2,HTKL,EPLG5,Htk-L,LERK5,MGC126226,MGC126227,MGC126228	NM_004093	ephrin-B2	-2.95249	-3.25493	0	0
CXCL9,CMK,MIG,Humig,SCYB9,crg-10	NM_002416	chemokine (C-X-C motif) ligand 9	-2.42717	-3.78316	3.67533e-06	1.30416e-07
EML1,EMAP,ELP79,EMAPL,HuEMAP,FLJ45033	NM_001008707	echinoderm microtubule associated protein like 1	-3.49508	-2.71766	4.2774e-06	0.012293
SYNE1,8B,CPG2,MYNE1,SCAR8,FLJ30878,FLJ41140,KIAA0796,KIAA1262,KIAA1756,dJ398G3.1,dJ398G3.2,nesprin-1,RP3-398G3.1,RP11-809I23.2,DKFZp781J13156	NM_182961	spectrin repeat containing, nuclear envelope 1	-3.0907	-3.13213	2.93561e-24	3.44856e-23
C8orf15	NM_001033662	Homo sapiens chromosome 8 open reading frame 15 (C8orf15), mRNA [NM_001033662]	-3.11078	-3.11385	0.00177	0.00327
PSORS1C3	NR_026816	Homo sapiens psoriasis susceptibility 1 candidate 3 (non-protein coding) (PSORS1C3), non-coding RNA [NR_026816]	-3.51003	-2.72925	5.458e-07	3.4e-05
FP248	AF370371	Homo sapiens FP248 mRNA, complete cds.	-3.11299	-3.12784	2.43477e-07	7.3e-05
LOC100130589	AK129540	Homo sapiens cDNA FLJ26029 fis, clone PNC05018. [AK129540]	-3.06088	-3.18283	0.004362	2.6e-05
FER1L3,MYOF,FLJ36571,FLJ90777	NM_133337	fer-1-like 3, myoferlin (C. elegans)	-1.48318	-4.7609	0.001107	1.89421e-17
PDE9A,HSPDE9A2	NM_002606	phosphodiesterase 9A	-3.72977	-2.51575	6.1298e-16	1.39531e-09
IGFL4	NM_001002923	IGF-like family member 4	-2.35785	-3.88811	0.078276	0.003038
VWA2,AMACO,CCSP-2,MGC157755	NM_198496	von Willebrand factor A domain containing 2	-3.25059	-2.99755	0	0
SPIRE1	NM_001128626	Homo sapiens spire homolog 1 (Drosophila) (SPIRE1), transcript variant 1, mRNA [NM_001128626]	-3.60398	-2.64563	2.18233e-07	0.02621
THC2685750		Q6AFL3_LEIXX (Q6AFL3) DNA photolyase, partial (5%) [THC2685750]	-4.87144	-1.38133	2.21578e-12	0.029767
FERMT2	NM_001134999	Homo sapiens fermitin family homolog 2 (Drosophila) (FERMT2), transcript variant 2, mRNA [NM_001134999]	-3.36431	-2.89282	0.030377	0.070591
LOC158825	XM_088686	hypothetical LOC158825	-3.48844	-2.79275	1.02883e-09	1.57584e-08
BX092216	BX092216	BX092216 NCI_CGAP_GCB1 Homo sapiens cDNA clone IMAGp998M192011 ; IMAGE:814650 5', mRNA sequence.	-3.27579	-3.02079	1.59787e-23	2.02841e-09
MXRA7,TMAP1,PS1TP1,FLJ41492,FLJ46603	NM_001008528	matrix-remodelling associated 7	-2.69075	-3.6082	0	0
LOC100130469	XM_001717829	similar to hCG1646178	-3.803	-2.49816	0.000613	3.5e-05
PYGO1,DKFZp547G0910	NM_015617	pygopus homolog 1 (Drosophila)	-3.06671	-3.23928	0.025602	0.035363
PPM1M,PP2CE,PP2Ceta,FLJ32332,PP2C-eta	NM_144641	protein phosphatase 1M (PP2C domain containing)	-2.59181	-3.73235	1.07978e-09	1.04625e-16
FAM14B,ISG12C	NM_206949	family with sequence similarity 14, member B	-3.65022	-2.67922	0	0
MALL,BENE,MGC4419	NM_005434	mal, T-cell differentiation protein-like	-4.61519	-1.73287	0	8.62324e-21
LRRC2	NM_024750	leucine rich repeat containing 2	-2.12792	-4.22229	5.15164e-19	2.21311e-14
DGKA,DAGK,DAGK1,MGC12821,MGC42356,DGK-alpha	NM_201444	diacylglycerol kinase, alpha 80kDa	-1.70241	-4.65116	3.93707e-14	3.78091e-40
LOC400099	CR624390	hypothetical gene supported by BC024195	-2.66738	-3.70128	3.45577e-14	0
ITPR2,IP3R2	NM_002223	inositol 1,4,5-triphosphate receptor, type 2	-2.21475	-4.15706	7.357e-27	1.05938e-42
ENST00000368586		Uncharacterized protein C10orf92 [Source:UniProtKB/Swiss-Prot;Acc:Q8IYW2] [ENST00000368586]	-2.62563	-3.74631	0.037965	0.002774
TEKT4,MGC27019	NM_144705	tektin 4	-3.18974	-3.1925	1.53057e-24	3.74151e-35
GJA1,CX43,GJAL,ODDD,DFNB38	NM_000165	gap junction protein, alpha 1, 43kDa	-4.98857	-1.40315	0	1.44168e-14
C6orf222,DKFZp779B1540	NM_001010903	chromosome 6 open reading frame 222	-4.85945	-1.53661	0	4.74748e-11
TTC30B,FLJ30990	NM_152517	tetratricopeptide repeat domain 30B	-2.99041	-3.40986	7.60899e-17	7.6485e-36
TRIM48,RNF101,MGC4827	NM_024114	tripartite motif-containing 48	-4.91156	-1.49887	7.40562e-07	3.94775e-06
LOC389833,FLJ35473	NM_001033515	similar to hypothetical protein MGC27019	-3.47356	-2.95649	0	2.28472e-14
ZNF284,ZNF284L,DKFZp781F1775	NM_001037813	zinc finger protein 284	-3.28177	-3.15539	4.0448e-06	4.47679e-06
MGC48628	NM_207491	similar to KIAA1680 protein	-2.30558	-4.14044	0.001197	3.80485e-06
MYOM3,FLJ35961,MGC71483,RP11-293P20.1	NM_152372	myomesin family, member 3	-2.44074	-4.01326	5.84872e-28	0
SLC12A4,KCC1,FLJ40489	NM_005072	solute carrier family 12 (potassium/chloride transporters), member 4	-2.8934	-3.57883	9.71707e-24	3.66364e-25
CNPY1,MGC125606	NM_001103176	canopy 1 homolog (zebrafish)	-3.50856	-2.97055	8.71776e-06	0.000189
SERPINI1,PI12,neuroserpin,DKFZp781N13156	NM_005025	serpin peptidase inhibitor, clade I (neuroserpin), member 1	-2.78805	-3.70565	3.03197e-11	0
SNPH,KIAA0374,MGC46096,bA314N13.5	NM_014723	syntaphilin	-5.40545	-1.10039	0	0.074845
PDGFA,PDGF1,PDGF-A	NM_002607	platelet-derived growth factor alpha polypeptide	-3.28071	-3.23659	0	5.93363e-36
CABP1,CALBRAIN,HCALB_BR	NM_001033677	calcium binding protein 1	-2.6553	-3.87505	0.01168	0.014514
ZNF396,ZSCAN14,FLJ31213	AF533251	zinc finger protein 396	-2.70205	-3.84173	0.008478	3.94894e-08
LOC148189	AK094188	Homo sapiens cDNA FLJ36869 fis, clone ASTRO2016819. [AK094188]	-3.75747	-2.79613	0	0
CLIC5,CLIC5B,MST130,MSTP130,FLJ90663,dJ447E21.4	NM_016929	chloride intracellular channel 5	-1.89059	-4.67394	3.67753e-22	0.000457
OR51B4,HOR5'Beta1	NM_033179	olfactory receptor, family 51, subfamily B, member 4	-3.30648	-3.26391	0.020479	0.020873
INTU,INT,PDZD6,PDZK6,FLJ41326,KIAA1284	NM_015693	inturned planar cell polarity effector homolog (Drosophila)	-3.11716	-3.4717	0	0
ENST00000374655		wingless-type MMTV integration site family, member 4 [Source:HGNC Symbol;Acc:12783] [ENST00000374655]	-3.30812	-3.28261	1.71753e-08	7.24228e-09
C20orf12	NM_018152	Homo sapiens chromosome 20 open reading frame 12 (C20orf12), mRNA [NM_018152]	-2.29591	-4.29629	1.04959e-33	0
LOC146481	NR_026980	Homo sapiens FSHD region gene 2 family member pseudogene (LOC146481), non-coding RNA [NR_026980]	-3.5446	-3.04843	0.027715	0.061701
RGS22,FLJ40080,FLJ75004,PRTD-NY2,MGC102908,DKFZp434I092	NM_015668	regulator of G-protein signaling 22	-3.91135	-2.68865	0.035102	0.054527
GPR20	NM_005293	G protein-coupled receptor 20	-3.06151	-3.55314	8.15941e-30	0
TSPAN4,NAG2,NAG-2,TM4SF7,TSPAN-4,TETRASPAN	NM_001025237	tetraspanin 4	-3.1549	-3.47764	0	0
RAC2,Gx,EN-7,HSPC022	NM_002872	ras-related C3 botulinum toxin substrate 2 (rho family, small GTP binding protein Rac2)	-3.13184	-3.50074	0	0
LOC100129583	AK124936	similar to genethonin 1	-2.1035	-4.53902	0.000587	0
RNF183,MGC4734,FLJ31197	NM_145051	ring finger protein 183	-3.37592	-3.27172	1.4e-05	0.000462
C16orf62,FLJ21040,MGC16824,DKFZp313M0539,DKFZp434B0212	NM_020314	chromosome 16 open reading frame 62	-2.4967	-4.1603	0	0
FRMD3		FERM domain containing 3 [Source:HGNC Symbol;Acc:24125] [ENST00000304195]	-3.23548	-3.42208	0	0
TRERF1	AF111801	Transcriptional-regulating factor 1 (Transcriptional-regulating protein 132) (Zinc finger transcription factor TReP-132) (Zinc finger protein rapa). [Source:Uniprot/SWISSPROT;Acc:Q96PN7] [ENST00000372922]	-2.00003	-4.65813	7.12594e-26	0
GAD1,GAD,SCP,FLJ45882	NM_013445	glutamate decarboxylase 1 (brain, 67kDa)	-5.02821	-1.63631	2.17316e-17	2.2e-05
CROT	NR_026585	Homo sapiens carnitine O-octanoyltransferase (CROT), transcript variant 3, non-coding RNA [NR_026585]	-4.55169	-2.11823	3.38426e-14	0.006487
LOC100131621	XM_001721685	hypothetical protein LOC100131621	-2.53728	-4.13815	1.4013e-45	7.75218e-10
METTL7A,AAM-B,DKFZP586A0522	NM_014033	methyltransferase like 7A	-3.05873	-3.61873	0	0
NRP1,NP1,NRP,BDCA4,CD304,VEGF165R,DKFZp781F1414,DKFZp686A03134	NM_001024629	neuropilin 1	-2.9934	-3.68495	0	0
ACSL6,ACS2,FACL6,LACS2,LACS5,FLJ16173,KIAA0837	NM_001009185	acyl-CoA synthetase long-chain family member 6	-1.99913	-4.68041	0.036233	1.21839e-07
BIRC3,AIP1,API2,MIHC,CIAP2,HAIP1,HIAP1,MALT2,RNF49	NM_001165	baculoviral IAP repeat-containing 3	-4.76113	-1.9212	0	5.37714e-33
CACNA1H,Cav3.2,CACNA1HB,FLJ90484	NM_021098	calcium channel, voltage-dependent, T type, alpha 1H subunit	-4.77605	-1.92094	0	2.67701e-28
MEX3A	XM_044166	Homo sapiens mex-3 homolog A (C. elegans) (MEX3A), mRNA.	-2.394	-4.31167	1.4013e-44	0
RASSF10	NM_001080521	Ras association (RalGDS/AF-6) domain family (N-terminal) member 10	-4.64868	-2.05968	0	1.38436e-15
ENST00000433072	AF460716	immunoglobulin heavy variable 3-72 [Source:HGNC Symbol;Acc:5622] [ENST00000433072]	-2.56805	-4.15435	0.052467	0.029661
TCP10,TCP10A,MGC34049	NM_004610	t-complex 10 homolog (mouse)	-2.72238	-4.003	6.07177e-24	0
D43770	D43770	Unknown	-3.0423	-3.68905	0.023223	0.017048
FXYD4,CHIF	NM_173160	FXYD domain containing ion transport regulator 4	-3.5285	-3.20317	3.01977e-06	1.63806e-09
TMIE,DFNB6	NM_147196	transmembrane inner ear	-2.5499	-4.18681	3.2249e-15	5.32079e-22
C14orf72	XM_096733	PREDICTED: Homo sapiens chromosome 14 open reading frame 72 (C14orf72), mRNA.	-4.3055	-2.43982	0	0
MAGEB18,MGC33889	NM_173699	melanoma antigen family B, 18	-3.30908	-3.44192	3.3e-05	1.79143e-06
OR51D1,OR11-14,OR51D1Q	NM_001004751	olfactory receptor, family 51, subfamily D, member 1	-2.89016	-3.87069	0.013776	0.006226
CDKN2A,ARF,MLM,p14,p16,p19,CMM2,INK4,MTS1,TP16,CDK4I,CDKN2,INK4a,p14ARF,p16INK4,p16INK4a	NM_058197	cyclin-dependent kinase inhibitor 2A (melanoma, p16, inhibits CDK4)	-2.61275	-4.1487	0.072575	0.005777
LOC339674	NR_024355	Homo sapiens hypothetical LOC339674 (LOC339674), non-coding RNA [NR_024355]	-4.1304	-2.63616	2.27778e-35	7.58276e-31
HOXC6,CP25,HOX3,HOX3C,HHO.C8	NM_153693	homeobox C6	-4.41669	-2.36983	0	0
LNX1,LNX,MPDZ,PDZRN2	NM_032622	ligand of numb-protein X 1	-1.40978	-5.38584	3.11197e-13	0
RAB36	NM_004914	RAB36, member RAS oncogene family	-3.28905	-3.51198	5.40065e-28	2.23894e-23
CYP4B1,CYPIVB1,P-450HP	NM_000779	cytochrome P450, family 4, subfamily B, polypeptide 1	-3.606	-3.2163	0	2.53354e-22
PLA1A,PSPLA1,PS-PLA1	NM_015900	phospholipase A1 member A	-3.17639	-3.65505	0.000183	3.22434e-06
NGFR,CD271,p75NTR,TNFRSF16,p75(NTR),Gp80-LNGFR	NM_002507	nerve growth factor receptor (TNFR superfamily, member 16)	-4.28555	-2.55084	1.20094e-15	0.008557
PRO1848	AF118078	PRO1848 protein	-4.1451	-2.69346	0.01157	0.069816
PMEPA1,STAG1,TMEPAI	NM_020182	prostate transmembrane protein, androgen induced 1	-2.40481	-4.43532	3.26896e-11	1.76841e-09
CREB5,CRE-BPA	NM_182898	cAMP responsive element binding protein 5	-4.75132	-2.09917	6.34173e-30	0.000481
ULBP1,RAET1I	NM_025218	UL16 binding protein 1	-3.41433	-3.44441	1.56819e-08	1.45964e-06
TRIM72	NM_001008274	tripartite motif-containing 72	-3.43592	-3.42868	8.2808e-14	9.23394e-07
ANKRD30B	NM_001145029	Homo sapiens ankyrin repeat domain 30B (ANKRD30B), mRNA [NM_001145029]	-1.34587	-5.53381	0.001495	0
PPFIA4	NM_015053	protein tyrosine phosphatase, receptor type, f polypeptide (PTPRF), interacting protein (liprin), alpha 4	-3.83083	-3.05195	3.8841e-08	0.001273
ITPR2,IP3R2	NM_002223	inositol 1,4,5-triphosphate receptor, type 2	-2.32415	-4.56405	9.89249e-31	0
APOBEC3F,KA6,ARP8,MGC74891,BK150C2.4.MRNA	NM_001006666	apolipoprotein B mRNA editing enzyme, catalytic polypeptide-like 3F	-2.3839	-4.50614	0	0
MDFI,I-MF	NM_005586	MyoD family inhibitor	-2.18534	-4.71052	1.75305e-20	0
TCTN1,TECT1,FLJ21127	NM_001082538	tectonic family member 1	-2.49998	-4.42175	0	0
RAG1,RNF74,MGC43321	NM_000448	recombination activating gene 1	-2.05795	-4.86732	0.015324	7.79323e-29
SEC61A2,FLJ10578	NM_018144	Sec61 alpha 2 subunit (S. cerevisiae)	-3.60953	-3.31966	0	0
SAMD9,NFTC,OEF1,OEF2,C7orf5,FLJ20073,KIAA2004	NM_017654	sterile alpha motif domain containing 9	-3.4648	-3.46555	0.00015	0.000583
IFIT2,G10P2,IFI54,ISG54,cig42,IFI-54,GARG-39,ISG-54K	NM_001547	interferon-induced protein with tetratricopeptide repeats 2	-3.88083	-3.0603	1.77012e-23	7.12248e-30
LOC646960	XM_929928	similar to hCG1818432	-5.3082	-1.63605	0	2.26237e-15
TRPM8,TRPP8,LTRPC6,MGC2849	AY532375	transient receptor potential cation channel, subfamily M, member 8	-3.03288	-3.91767	2.10195e-44	0
ICAM2,CD102	NM_000873	intercellular adhesion molecule 2	-3.60437	-3.34667	0	0
RIN2,RASSF4	NM_018993	Ras and Rab interactor 2	-1.46563	-5.49487	6.24771e-13	0
B3GAT2,GLCATS,GlcAT-S,KIAA1963,MGC138535	NM_080742	beta-1,3-glucuronyltransferase 2 (glucuronosyltransferase S)	-2.70036	-4.27013	0.006044	9.43199e-08
FAM90A1,FLJ10408	NM_018088	family with sequence similarity 90, member A1	-3.11358	-3.86459	0.000653	0.000477
TPSAB1,MCP7,TPS1,TPS2,TPSB1,alpha II	NM_003294	tryptase alpha/beta 1	-3.44649	-3.53441	4.60079e-06	2e-05
BFSP1,CP94,CP115,LIFL-H,FILENSIN	NM_001195	beaded filament structural protein 1, filensin	-3.31204	-3.67423	0	0
WNT7B	NM_058238	wingless-type MMTV integration site family, member 7B	-3.68066	-3.30947	0.004021	0.006211
ORAI2,CBCIP2,C7orf19,FLJ12474,FLJ14733,TMEM142B	NM_032831	ORAI calcium release-activated calcium modulator 2	-3.27001	-3.72857	1.81129e-18	2.85937e-25
C9orf9	NM_018956	chromosome 9 open reading frame 9	-5.45687	-1.55815	1.04894e-10	0.000175
AZGP1,ZAG,ZA2G	NM_001185	alpha-2-glycoprotein 1, zinc-binding	-1.75052	-5.26486	6.92574e-25	0
COL16A1,447AA,FP1572	NM_001856	collagen, type XVI, alpha 1	-5.17791	-1.83805	3.93356e-40	2.9739e-06
KIAA1772	NM_024935	Homo sapiens KIAA1772 (KIAA1772), mRNA [NM_024935]	-1.27565	-5.74421	0.000293	0
RP11-262H14.4	NM_203448	Homo sapiens hypothetical protein MGC21881 (MGC21881), mRNA [NM_203448]	-3.46201	-3.55842	9.79403e-07	3.79871e-08
PLB1,PLB	NM_153021	phospholipase B1	-2.35758	-4.68719	3.88444e-12	0
LOC100134259	NR_024452	Homo sapiens similar to hCG1987718 (LOC100134259), non-coding RNA [NR_024452]	-2.83996	-4.21804	1.05301e-06	1.1544e-07
POSTN,PN,OSF-2,PDLPOSTN,MGC119510,MGC119511,periostin,RP11-412K4.1	NM_006475	periostin, osteoblast specific factor	-3.56433	-3.50963	0.001702	0.002492
NPM2,MGC78655	NM_182795	nucleophosmin/nucleoplasmin, 2	-2.54295	-4.56565	0	0
APOBEC3G,ARP9,CEM15,MDS019,FLJ12740,bK150C2.7,dJ494G10.1	NM_021822	apolipoprotein B mRNA editing enzyme, catalytic polypeptide-like 3G	-3.55613	-3.5702	0.000185	0.000354
EGLN3,PHD3,HIFPH3,FLJ21620,MGC125998,MGC125999	NM_022073	egl nine homolog 3 (C. elegans)	-2.71758	-4.4134	0	0
HOMER3,HOMER-3	NM_004838	homer homolog 3 (Drosophila)	-2.86866	-4.26279	0	0
STXBP1,UNC18,hUNC18,rbSec1,MUNC18-1	NM_003165	syntaxin binding protein 1	-1.54307	-5.59038	1.7e-05	2.40032e-34
ABCD1,ALD,AMN,ALDP,ABC42	NM_000033	ATP-binding cassette, sub-family D (ALD), member 1	-2.85236	-4.29253	8.23891e-19	0
WNT7B	NM_058238	wingless-type MMTV integration site family, member 7B	-3.06684	-4.10077	3.55242e-08	1.80976e-14
LOC100130111	BC043570	hypothetical protein LOC100130111	-3.40884	-3.76756	4.61555e-10	3.17915e-11
CLDN1,CLD1,SEMP1,ILVASC	NM_021101	claudin 1	-1.92984	-5.24996	2.37628e-29	0
CD8B,Ly3,LYT3,Leu2,CD8B1,MGC119115	NM_172099	CD8b molecule	-5.61546	-1.56698	0	3.50133e-26
CHSY3,CSS3	NM_175856	chondroitin sulfate synthase 3	-4.74058	-2.45287	4.47484e-10	0.00636
LYG2,LYGH,MGC119046,MGC119047,MGC119049	NM_175735	lysozyme G-like 2	-4.32918	-2.86673	0.007584	0.055818
CLCA3	NM_004921	chloride channel, calcium activated, family member 3	-3.2931	-3.90377	0.044922	0.037966
RGMA,RGM	NM_020211	RGM domain family, member A	-3.90453	-3.29239	2.46197e-15	3.17834e-07
FRMD3,4.1O,P410,EPB41LO,EPB41L4O,MGC20553,RP11-439K3.2	NM_174938	FERM domain containing 3	-3.49097	-3.70605	0	0
RNF39,HZF,HZFW,LIRF	NM_025236	ring finger protein 39	-3.64331	-3.55606	4.17439e-08	3.56781e-07
AJ431196	AJ431196	Homo sapiens endogenous retrovirus mRNA, clone HERV-H/F. [AJ431196]	-2.01662	-5.20037	6.41056e-16	1.4013e-45
TCEA3,TFIIS,TFIIS.H	NM_003196	transcription elongation factor A (SII), 3	-2.68587	-4.53423	0.000797	0
IL1A,IL1,IL-1A,IL1F1,IL1-ALPHA	NM_000575	interleukin 1, alpha	-3.64808	-3.57489	4.65895e-15	6.88221e-15
PRG-3,MGC26189,RP11-35N6.1	NM_207299	plasticity related gene 3	-2.73263	-4.5043	8.19555e-31	0
RASAL2,nGAP,MGC129919	NM_170692	RAS protein activator like 2	-3.55259	-3.68521	1.21895e-28	1.68774e-09
HOMER3	NM_001145722	Homo sapiens homer homolog 3 (Drosophila) (HOMER3), transcript variant 1, mRNA [NM_001145722]	-2.998	-4.24948	0	0
BLACE,FLACE	AY166699	B-cell acute lymphoblastic leukemia expressed	-3.4023	-3.84541	0.006662	0.010775
PML,MYL,RNF71,PP8675,TRIM19	NM_033238	promyelocytic leukemia	-4.04959	-3.21095	5.19028e-13	1.8921e-15
LOC440356,FLJ27521	AK131031	hypothetical LOC440356	-3.51907	-3.78124	5.11618e-19	3.24172e-07
ZNF510,KIAA0972,MGC33740	NM_014930	zinc finger protein 510	-4.33962	-2.96085	0.009345	0.052398
TRPM6,HSH,HMGX,HOMG,CHAK2,HOMG1	NM_017662	transient receptor potential cation channel, subfamily M, member 6	-3.66033	-3.64045	0.000507	0.000767
HASNT	NR_002835	Homo sapiens hyaluronan synthase 2 antisense (HASNT) on chromosome 8.	-1.80939	-5.49828	0.00238	8.90497e-23
LOC344887	AK309325	Homo sapiens cDNA, FLJ99366.	-4.32156	-3.00568	0.006954	0.048075
DEGS1,MLD,DEGS,DES1,Des-1,FADS7,MIG15,MGC5079	NM_003676	degenerative spermatocyte homolog 1, lipid desaturase (Drosophila)	-3.79027	-3.55334	0	0
MGC21881	NR_015363	Homo sapiens hypothetical locus MGC21881 (MGC21881) on chromosome 9.	-3.74253	-3.60473	0	0
CDH3,CDHP,HJMD,PCAD	NM_001793	cadherin 3, type 1, P-cadherin (placental)	-1.22147	-6.15018	3.1e-05	0
LOC388588	NM_001163724	Homo sapiens hypothetical protein LOC388588 (LOC388588), mRNA [NM_001163724]	-1.80229	-5.57302	3.96965e-38	0
BC038245	BC038245	Homo sapiens, clone IMAGE:5241654, mRNA. [BC038245]	-2.72572	-4.65163	0	0
SEC61A2	NM_001142627	Homo sapiens Sec61 alpha 2 subunit (S. cerevisiae) (SEC61A2), transcript variant 3, mRNA [NM_001142627]	-3.51775	-3.86088	5.77806e-16	3.58245e-31
KIAA1754L	NM_178495	KIAA1754-like	-1.85748	-5.53588	9.45655e-26	0
PHACTR3,H17739,SCAPIN1,SCAPININ,C20orf101,MGC117178	BC036834	phosphatase and actin regulator 3	-3.36277	-4.04136	2.4e-05	0.000136
TM4SF1,L6,H-L6,M3S1,TAAL6	NM_014220	transmembrane 4 L six family member 1	-3.26402	-4.15896	0	0
DCHS2	NM_001142552	Homo sapiens dachsous 2 (Drosophila) (DCHS2), transcript variant 2, mRNA [NM_001142552]	-2.786	-4.63772	0.057525	0.023169
LCP1,LPL,CP64,PLS2,LC64P,FLJ25423,FLJ26114,FLJ39956,L-PLASTIN,DKFZp781A23186	NM_002298	lymphocyte cytosolic protein 1 (L-plastin)	-3.89197	-3.53287	1.29456e-07	1.9391e-11
ENST00000370548	CR604856	full-length cDNA clone CS0DI067YI18 of Placenta Cot 25-normalized of Homo sapiens (human).	-4.95481	-2.48051	1.8e-05	0.003396
ZP3,ZPC,ZP3A,ZP3B	NM_007155	zona pellucida glycoprotein 3 (sperm receptor)	-3.91255	-3.52761	9.16059e-17	1.2892e-43
CDH13,CDHH	NM_001257	cadherin 13, H-cadherin (heart)	-3.73466	-3.72224	1.2e-05	0.000123
CLCN4,CLC4,ClC-4,ClC-4A,MGC163150	NM_001830	chloride channel 4	-2.97026	-4.49977	2.88101e-21	0
KATNAL2,MGC33211,DKFZP667C165	NM_031303	katanin p60 subunit A-like 2	-3.90426	-3.57367	8.41498e-19	1.41531e-43
MYO18B,FLJ41942,DKFZp434C2422,DKFZp779C1668	NM_032608	myosin XVIIIB	-3.86702	-3.61256	2.25825e-09	0.002393
ODF3,TISP50,SHIPPO1,hSHIPPO	NM_053280	outer dense fiber of sperm tails 3	-3.31209	-4.17822	0.072288	0.009458
LOC729384	NM_001105522	similar to Tripartite motif protein 49 (RING finger protein 18) (Testis-specific ring-finger protein)	-5.96772	-1.52269	7.26474e-12	7.18704e-08
C6orf138,FLJ41841,dJ402H5.2	NM_001013732	chromosome 6 open reading frame 138	-4.31754	-3.17927	9.07047e-07	0.000366
SLC23A2,NBTL1,SVCT2,YSPL2,SLC23A1,KIAA0238	NM_203327	solute carrier family 23 (nucleobase transporters), member 2	-3.92192	-3.59412	0	3.85676e-24
HHIPL2,FLJ13840,KIAA1822L,RP11-378J18.1	NM_024746	HHIP-like 2	-4.34245	-3.18262	0.006201	0.050829
CD5,T1,LEU1	NM_014207	CD5 molecule	-5.05616	-2.48696	0	5.1694e-21
FRMD3,4.1O,P410,EPB41LO,EPB41L4O,MGC20553,RP11-439K3.2	NM_174938	FERM domain containing 3	-3.51687	-4.02824	6.08511e-35	0
REC8,Rec8p,MGC950,REC8L1,HR21spB	NM_001048205	REC8 homolog (yeast)	-2.43779	-5.10738	2.40879e-40	0
FRY,CG003,13CDNA73,214K23.2,C13orf14,bA207N4.2,bA37E23.1	NM_023037	furry homolog (Drosophila)	-3.46336	-4.08463	7.70677e-35	2.95725e-31
KRTAP5-8,UHSKerB,KRTAP5-2,KRTAP5.8	NM_021046	keratin associated protein 5-8	-2.62094	-4.92732	0.004171	0.000193
LOC440040	XM_495873	similar to hCG2039930	-6.08531	-1.46328	2.30934e-42	9.84684e-22
CDKN1A,P21,CIP1,SDI1,WAF1,CAP20,CDKN1,MDA-6,p21CIP1	NM_078467	cyclin-dependent kinase inhibitor 1A (p21, Cip1)	-3.46949	-4.09537	5.22e-23	5.12638e-23
PABPC5,PABP5	NM_080832	poly(A) binding protein, cytoplasmic 5	-3.10231	-4.47855	0.047791	0.012096
THC2715000		BC095481 enabled homolog, isoform a {Homo sapiens} (exp=-1; wgp=0; cg=0), partial (10%) [THC2715000]	-3.81753	-3.77612	0.048387	0.051685
ACSL6,ACS2,FACL6,LACS2,LACS5,FLJ16173,KIAA0837	NM_001009185	acyl-CoA synthetase long-chain family member 6	-2.24352	-5.39141	7.55477e-12	1.65086e-09
ESPN,DFNB36,LP2654,DKFZP434A196,DKFZp434G2126	NM_031475	espin	-2.83996	-4.80694	0	0
PLAC4,MGC126664,MGC126666	NM_182832	placenta-specific 4	-3.95345	-3.70591	0.005979	0.002109
FER1L4	NR_001442	Homo sapiens fer-1-like 4 (C. elegans) (FER1L4) on chromosome 20 [NR_001442]	-2.39043	-5.27116	2.58375e-38	0
IFI44L,GS3686,C1orf29	NM_006820	interferon-induced protein 44-like	-4.44093	-3.2252	3.06408e-10	8.73843e-14
FEZF1,ZNF312B	NM_001024613	FEZ family zinc finger 1	-2.9902	-4.71371	0.000301	9.72129e-10
CHI3L1,GP39,YKL40,YYL-40,HC-gp39,HCGP-3P,FLJ38139,DKFZp686N19119	NM_001276	chitinase 3-like 1 (cartilage glycoprotein-39)	-4.23461	-3.49408	0.03247	0.051191
APOBEC3H,ARP10,dJ742C19.2	NM_181773	apolipoprotein B mRNA editing enzyme, catalytic polypeptide-like 3H	-3.65309	-4.09858	1.11372e-09	9.10801e-11
GPSM1,AGS3,DKFZP727I051	BC048343	G-protein signaling modulator 1 (AGS3-like, C. elegans)	-3.6102	-4.14452	1.20415e-14	2.63888e-35
LOC340970	XM_002343062	PREDICTED: Homo sapiens similar to tripartite motif-containing 53 (LOC340970), mRNA [XM_002343062]	-6.42605	-1.34621	0	1.49814e-07
TEKT3,FLJ32828	NM_031898	tektin 3	-2.92744	-4.84492	0.040789	0.00884
ITIH5,pp14776,MGC10848,DKFZp686F0145	NM_001001851	inter-alpha (globulin) inhibitor H5	-3.956	-3.81642	0.035991	0.039736
ZNF579,FLJ35453	NM_152600	zinc finger protein 579	-3.62522	-4.15114	0	0
MGC26597	NR_027712	Homo sapiens PIP5K1A pseudogene (MGC26597), non-coding RNA [NR_027712]	-3.92568	-3.85291	0.02645	0.030294
HMP19	NM_015980	HMP19 protein	-4.05659	-3.7308	1.05303e-09	5.73512e-12
L04336	L04336	Human (cell line: s6BG8) Ig rearranged H-chain mRNA V-region, partial cds. [L04336]	-4.07875	-3.70887	1.81769e-06	4.8e-05
IL4I1,FIG1	NM_172374	interleukin 4 induced 1	-6.3462	-1.44706	1.79549e-07	1.86139e-06
TREML1,TLT1,TLT-1,PRO3438,GLTL1825,MGC119173,dJ238O23.3	NM_178174	triggering receptor expressed on myeloid cells-like 1	-4.28573	-3.51252	0.007297	0.003885
CGNL1,JACOP,FLJ14957,KIAA1749,MGC138254	NM_032866	cingulin-like 1	-4.84238	-2.96218	2.80603e-31	8.75434e-08
CLIC5,CLIC5B,MST130,MSTP130,FLJ90663,dJ447E21.4	NM_016929	chloride intracellular channel 5	-1.62091	-6.18975	9.62785e-21	0
MX1,MX,MxA,IFI78,IFI-78K	NM_002462	myxovirus (influenza virus) resistance 1, interferon-inducible protein p78 (mouse)	-4.17421	-3.65211	0	0
DDIT4,Dig2,REDD1,REDD-1,RTP801,FLJ20500,RP11-442H21.1	NM_019058	DNA-damage-inducible transcript 4	-3.8345	-3.99781	0	2.8026e-43
XKR3,XRG3,XTES,MGC57211	NM_175878	XK, Kell blood group complex subunit-related family, member 3	-1.88331	-5.96723	0.033326	4.27766e-20
BAGE,BAGE1	NM_001187	B melanoma antigen	-4.65699	-3.19844	0.00127	0.034557
HOMER3	NM_001145724	Homo sapiens homer homolog 3 (Drosophila) (HOMER3), transcript variant 4, mRNA [NM_001145724]	-3.10774	-4.75538	0	0
FGF11,FHF3,FLJ16061,MGC45269,MGC102953	NM_004112	fibroblast growth factor 11	-1.90344	-5.95983	0.003114	3.03072e-21
NPL,NPL1,c112,C1orf13,MGC61869,MGC149582	AY336748	N-acetylneuraminate pyruvate lyase (dihydrodipicolinate synthase)	-3.92632	-3.93747	1.92629e-08	1.7804e-08
HOXB2,K8,HOX2,HOX2H,Hox-2.8	NM_002145	homeobox B2	-6.19254	-1.67125	0	3.00121e-36
ST3GAL3,ST3N,SIAT6,ST3GALII,ST3GalIII,ST3Gal III	NM_174964	ST3 beta-galactoside alpha-2,3-sialyltransferase 3	-3.96609	-3.90645	0.010007	0.015371
TNF,DIF,TNFA,TNFSF2,TNF-alpha	NM_000594	tumor necrosis factor (TNF superfamily, member 2)	-6.69505	-1.17859	4.97134e-17	0.039912
CSRNP3	NM_001172173	Homo sapiens cysteine-serine-rich nuclear protein 3 (CSRNP3), transcript variant 1, mRNA [NM_001172173]	-4.45551	-3.42107	0	5.23584e-36
CAGE1	NM_001170693	Homo sapiens cancer antigen 1 (CAGE1), transcript variant 2, mRNA [NM_001170693]	-3.44502	-4.43232	0.013067	0.029008
LOC493869,UNQ847	NM_001008397	similar to RIKEN cDNA 2310016C16	-4.35914	-3.52504	0	0
GLDN,CLOM,COLM,CRGL2,CRG-L2,UNC-112,FLJ23917	NM_181789	gliomedin	-4.44449	-3.44063	5.3504e-27	0
RESP18	NM_001007089	Homo sapiens regulated endocrine-specific protein 18 (RESP18), mRNA [NM_001007089]	-4.2479	-3.64266	0.007602	0.005738
MEPE,OF45	NM_020203	matrix, extracellular phosphoglycoprotein with ASARM motif (bone)	-3.97116	-3.92138	0.037821	0.040039
CYB5R2,B5R.2	NM_016229	cytochrome b5 reductase 2	-5.53713	-2.35652	9.99196e-08	0.008129
TG,TGN,AITD3	NM_003235	thyroglobulin	-3.19362	-4.71264	0	0
MGP,NTI,GIG36,MGLAP	NM_000900	matrix Gla protein	-3.91828	-3.99182	2.04945e-14	2.23533e-09
LOC401098	BC034803	hypothetical LOC401098	-3.87582	-4.03748	0.04672	0.043652
NOS1,NOS,nNOS,IHPS1	NM_000620	nitric oxide synthase 1 (neuronal)	-2.85653	-5.06819	0.079166	0.003988
ENST00000403930		Uncharacterized protein C9orf68 [Source:UniProtKB/Swiss-Prot;Acc:Q8N4H0] [ENST00000403930]	-4.3656	-3.56596	3.5597e-08	0.001346
RRAGD,RAGD,bA11D8.2.1,DKFZP761H171	NM_021244	Ras-related GTP binding D	-2.83271	-5.11225	8.65497e-22	0
ARL4C,LAK,ARL7	NM_005737	ADP-ribosylation factor-like 4C	-2.09564	-5.85029	1.5567e-41	0
KCTD15,MGC2628,MGC25497	NM_024076	potassium channel tetramerisation domain containing 15	-4.07182	-3.87879	0.034059	0.042432
PDIA2,PDI,PDA2,PDIP,PDIR	NM_006849	protein disulfide isomerase family A, member 2	-2.44531	-5.50887	1.15978e-06	0
TMEM74,FLJ30668	NM_153015	transmembrane protein 74	-4.10129	-3.86524	0.039541	0.050447
CC2D2A,KIAA1345	AB037766	coiled-coil and C2 domain containing 2A	-3.49826	-4.48625	0.003538	0.001182
DEFA5,DEF5,HD-5,MGC129728	NM_021010	defensin, alpha 5, Paneth cell-specific	-6.13883	-1.84798	3.53006e-36	9.60385e-06
LOC728528	XM_001127670	similar to hCG1985805	-4.74405	-3.25415	0.005234	0.02811
CILP,HsT18872	NM_003613	cartilage intermediate layer protein, nucleotide pyrophosphohydrolase	-3.97563	-4.02295	0.043716	0.040909
OR10H4,OR19-28	NM_001004465	olfactory receptor, family 10, subfamily H, member 4	-3.71193	-4.28856	0.060942	0.033809
NRP1,NP1,NRP,BDCA4,CD304,VEGF165R,DKFZp781F1414,DKFZp686A03134	NM_003873	neuropilin 1	-3.58882	-4.41176	0	0
DNMT3A,DNMT3A2,M.HsaIIIA	NM_175629	DNA (cytosine-5-)-methyltransferase 3 alpha	-3.73312	-4.27252	1.59734e-06	1.01032e-09
CALB1,CALB	NM_004929	calbindin 1, 28kDa	-4.10338	-3.91831	9.69507e-08	1.9e-05
ENST00000376248		glutamate decarboxylase 2 (pancreatic islets and brain, 65kDa) [Source:HGNC Symbol;Acc:4093] [ENST00000376248]	-3.31906	-4.72404	0.032941	0.009704
MYT1,MTF1,MYTI,PLPB1,C20orf36	BC062313	myelin transcription factor 1	-1.76953	-6.27414	2.48759e-15	0
ZCCHC5,Mar3,ZHC5,Mart3,FLJ38865	NM_152694	zinc finger, CCHC domain containing 5	-4.01759	-4.03379	0.045912	0.044646
UOX	NR_003927	Homo sapiens urate oxidase (pseudogene) (UOX) on chromosome 1.	-4.61618	-3.44144	0.026755	0.015138
SOAT1,ACAT,SOAT,STAT,ACACT,ACAT1,RP11-215I23.2	NM_003101	sterol O-acyltransferase (acyl-Coenzyme A: cholesterol acyltransferase) 1	-5.80741	-2.26743	9.38071e-23	4.24873e-12
C8orf22	NM_001007176	chromosome 8 open reading frame 22	-4.15569	-3.91989	0.042872	0.052041
MGC10955	BC004960	hypothetical protein LOC730240	-4.9585	-3.11849	1.34734e-11	1.59379e-09
ATP13A5,FLJ16025	NM_198505	ATPase type 13A5	-4.06426	-4.02604	0.034135	0.03553
SLC4A10	AL713680	solute carrier family 4, sodium bicarbonate transporter-like, member 10	-4.07072	-4.03314	0.007951	0.008618
WSCD1,KIAA0523	NM_015253	WSC domain containing 1	-2.29982	-5.81884	9.25324e-30	0
X58802	X58802	Human mRNA for T-cell receptor V beta gene segment V-beta-5, clone IGRb09. [X58802]	-4.10178	-4.05206	0.032733	0.034659
NUAK1,ARK5,KIAA0537	NM_014840	NUAK family, SNF1-like kinase, 1	-4.69086	-3.47303	5.14594e-10	4.28634e-21
LOXL3,LOXL	NM_032603	lysyl oxidase-like 3	-2.71272	-5.46318	3.62082e-33	0
CST1	NM_001898	cystatin SN	-6.09139	-2.09122	3.56196e-41	2.07079e-22
THC2642747		Q96HL9_HUMAN (Q96HL9) CHP protein, partial (44%) [THC2642747]	-4.476	-3.7252	0.028085	0.036704
SLC44A5,CTL5,FLJ34081,MGC34032	NM_152697	solute carrier family 44, member 5	-3.40516	-4.80303	6.22921e-32	0
CEACAM1,BGP,BGP1,BGPI	NM_001024912	carcinoembryonic antigen-related cell adhesion molecule 1 (biliary glycoprotein)	-4.06897	-4.14884	0	1.37762e-41
GBP6,FLJ39135,DKFZp686G0786	NM_198460	guanylate binding protein family, member 6	-4.22125	-4.00727	0.008781	0.009231
CLDN23,CLDNL,hCG1646163	NM_194284	claudin 23	-1.89915	-6.34194	0.037224	9.81584e-14
DMRT2	NM_006557	doublesex and mab-3 related transcription factor 2	-4.69288	-3.54949	0	0
AA489744	AA489744	aa43c10.r1 Soares_NhHMPu_S1 Homo sapiens cDNA clone IMAGE:823698 5', mRNA sequence.	-3.0395	-5.20895	0.045853	0.002959
LOC441204	NR_015364	Homo sapiens hypothetical locus LOC441204 (LOC441204) on chromosome 7.	-2.61927	-5.63357	4.65595e-09	1.45918e-06
RIMBP2,RBP2,RIM-BP2,KIAA0318,MGC15831	NM_015347	RIMS binding protein 2	-2.10204	-6.15724	0	0
MRC2,CD280,UPARAP,CLEC13E,ENDO180,FLJ35911,KIAA0709	NM_006039	mannose receptor, C type 2	-4.41366	-3.8513	2.19842e-19	2.611e-22
NP511264		GB	-3.21662	-5.07913	0.037769	0.012497
MMP2,CLG4,MONA,CLG4A,TBE-1,MMP-II	NM_004530	matrix metallopeptidase 2 (gelatinase A, 72kDa gelatinase, 72kDa type IV collagenase)	-4.30673	-4.00342	0.03378	0.039998
HLA-DQB1,IDDM1,CELIAC1,HLA-DQB	M20432	major histocompatibility complex, class II, DQ beta 1	-3.58789	-4.72359	6.90772e-09	3.45367e-15
CCDC48,FLJ12057,MGC138400	NM_024768	coiled-coil domain containing 48	-6.03589	-2.28565	2.88503e-38	1.91799e-20
IFI6,6-16,G1P3,FAM14C,IFI616,IFI-6-16	NM_022873	interferon, alpha-inducible protein 6	-5.3803	-2.94449	0	0
ENST00000360182	X58805	T-cell receptor beta chain V region CTL-L17 precursor. [Source:Uniprot/SWISSPROT;Acc:P04435] [ENST00000360182]	-4.8277	-3.51374	0.014741	0.01869
EPHB6,HEP,MGC129910,MGC129911	NM_004445	EPH receptor B6	-6.24854	-2.09309	0	9.7132e-17
RBP5,CRBP3,CRBPIII,CRBP-III	NM_031491	retinol binding protein 5, cellular	-3.64685	-4.70657	0.001891	0.00052
KIAA1875	NR_024207	Homo sapiens KIAA1875 (KIAA1875), non-coding RNA [NR_024207]	-4.53371	-3.82823	0.004907	0.004266
DMKN	NM_001126056	Homo sapiens dermokine (DMKN), transcript variant 3, mRNA [NM_001126056]	-2.09007	-6.28425	1.4013e-45	0
KLHL5	NM_015990	kelch-like 5 (Drosophila)	-4.21586	-4.15913	0.022202	0.024157
BGN,PGI,DSPG1,PG-S1,SLRR1A	NM_001711	biglycan	-3.37146	-5.00811	0	2.15893e-37
CARD9,hCARD9	NM_052813	caspase recruitment domain family, member 9	-4.34839	-4.04081	1.07775e-26	2.54552e-13
KLF12,AP2REP,AP-2rep,HSPC122	NM_007249	Kruppel-like factor 12	-6.08673	-2.31383	0	0
D21847	D21847	Homo sapiens mRNA for T cell receptor alpha chain TcHST2Va7, V segment, J segment and C region. [D21847]	-4.90784	-3.49396	0.001263	0.015593
RECK,ST15,hRECK	NM_021111	reversion-inducing-cysteine-rich protein with kazal motifs	-3.69972	-4.71008	0.019882	0.023848
ENST00000393337	AX721058	zinc finger protein 44 [Source:HGNC Symbol;Acc:13110] [ENST00000393337]	-2.42884	-5.98674	0.059825	0.003969
FCGR2A,CD32,FCG2,FcGR,CD32A,CDw32,FCGR2,IGFR2,FCGR2A1,MGC23887,MGC30032	NM_021642	Fc fragment of IgG, low affinity IIa, receptor (CD32)	-4.01155	-4.40856	4.26954e-24	2.26363e-26
FAM92A1,FLJ38979	CR627475	family with sequence similarity 92, member A1	-6.26544	-2.15963	0	4.10417e-26
CPNE2,CPN2,COPN2,MGC16924,DKFZp686E06199	AK126138	copine II	-3.52256	-4.91322	0.055178	0.02567
DB335107	DB335107	DB335107 SYNOV4 Homo sapiens cDNA clone SYNOV4009599 3', mRNA sequence.	-4.2358	-4.20095	1.81325e-13	2.14184e-10
SLC6A14,ATB(0+)	NM_007231	solute carrier family 6 (amino acid transporter), member 14	-2.0718	-6.38108	2.53554e-24	0
PAQR6,FLJ22672	NM_024897	progestin and adipoQ receptor family member VI	-4.01487	-4.44072	0	0
ARL6,BBS3,MGC32934	NM_032146	ADP-ribosylation factor-like 6	-4.75502	-3.70151	0	0
FAM99A	NR_026643	Homo sapiens family with sequence similarity 99, member A (FAM99A), non-coding RNA [NR_026643]	-5.36974	-3.103	6.3856e-19	0.002418
ENST00000338994		EPH receptor A6 [Source:HGNC Symbol;Acc:19296] [ENST00000338994]	-4.13005	-4.34832	0.001511	0.000646
TMEM16A,TAOS2,ORAOV2,FLJ10261	AK097619	transmembrane protein 16A	-4.27414	-4.20683	1.75451e-06	3.17174e-06
LEPR,OBR,CD295	NM_001003679	leptin receptor	-3.89727	-4.58725	2.4e-05	2.40331e-21
SDPR,SDR,PS-p68	NM_004657	serum deprivation response (phosphatidylserine binding protein)	-6.94556	-1.55065	0	0.000126
ZFYVE28,MGC43699,MGC61592	NM_020972	zinc finger, FYVE domain containing 28	-4.75257	-3.74664	3.46716e-21	0.001857
C3orf14,HT021	NM_020685	chromosome 3 open reading frame 14	-4.23443	-4.29094	0.035128	0.032906
SBK1,Sbk	NM_001024401	SH3-binding domain kinase 1	-4.6985	-3.82936	0	5.4298e-18
RAPGEF4,CGEF2,EPAC2,Nbla00496,CAMP-GEFII	NM_007023	Rap guanine nucleotide exchange factor (GEF) 4	-4.25927	-4.27391	2.45626e-07	4.38721e-07
CCR9,GPR28,CDw199,GPR-9-6	NM_006641	chemokine (C-C motif) receptor 9	-4.32331	-4.22771	0.000244	0.000635
C6orf32,PL48,DIFF40,DIFF48,FAM65B,KIAA0386	NM_015864	chromosome 6 open reading frame 32	-4.49799	-4.05995	0.023532	0.030965
TTLL9,C20orf125,MGC120486,MGC120487,dJ310O13.1	BC104024	tubulin tyrosine ligase-like family, member 9	-2.83546	-5.72926	0.040225	0.004416
OR2T1,OR1-25	NM_030904	olfactory receptor, family 2, subfamily T, member 1	-4.55673	-4.00813	0.000425	0.002353
FLJ43582	NM_207412	FLJ43582 protein	-4.66758	-3.90437	0.023281	0.036814
C11orf66,IIIG9,FLJ32771	NM_145017	chromosome 11 open reading frame 66	-5.93546	-2.63706	6.9602e-27	0.063451
PPP1R3G	NM_001145115	Homo sapiens protein phosphatase 1, regulatory (inhibitor) subunit 3G (PPP1R3G), mRNA [NM_001145115]	-4.09105	-4.49159	2.07123e-07	5.76151e-08
PLXND1,PLEXD1,KIAA0620,MGC75353	NM_015103	plexin D1	-3.97605	-4.61216	0.000117	1.07055e-17
KRT72,KRT6,K6irs,K6IRS2,KRT6IRS2,MGC142246	NM_080747	keratin 72	-4.25854	-4.3352	0.035706	0.034488
LOC348761	BC047542	hypothetical protein LOC348761	-1.60308	-6.99675	2.33823e-09	0
TLR6,CD286	NM_006068	toll-like receptor 6	-4.08091	-4.57129	0.02421	0.02651
OR6P1	NM_001160325	Homo sapiens olfactory receptor, family 6, subfamily P, member 1 (OR6P1), mRNA [NM_001160325]	-4.47682	-4.19126	0.00879	0.009399
THC2784943		O02123_CAEEL (O02123) Prion-like-(Q/n-rich)-domain-bearing protein protein 75, isoform a, partial (8%) [THC2784943]	-4.16243	-4.53501	0.010463	0.00895
WIPI1,ATG18,WIPI49,FLJ10055	NM_017983	WD repeat domain, phosphoinositide interacting 1	-2.91166	-5.78766	0	0
TPM2,DA1,DA2B,TMSB,AMCD1	NM_213674	tropomyosin 2 (beta)	-2.24394	-6.47861	0	0
IFI44,p44,MTAP44	NM_006417	interferon-induced protein 44	-5.6989	-3.04719	2.32651e-12	1.57954e-41
NAV3,POMFIL1,unc53H3,KIAA0938,STEERIN3	NM_014903	neuron navigator 3	-1.12541	-7.62603	0.048632	1.99772e-26
THC2652493		Unknown	-3.58515	-5.1852	0.000502	4.71971e-06
LOC649375	XR_018559	similar to Keratin, type I cytoskeletal 18 (Cytokeratin-18) (CK-18) (Keratin-18) (K18)	-4.28094	-4.49173	0.009528	0.007087
SPRYD5,TRIM51,MGC10977	NM_032681	SPRY domain containing 5	-7.3096	-1.47213	4.15003e-31	2.88701e-10
CENTG1,PIKE,AGAP2,GGAP2,FLJ16430,KIAA0167	NM_001122772	centaurin, gamma 1	-4.45405	-4.34033	1.99982e-12	2.53064e-06
C21orf29,TSPEAR,MGC11251	NM_144991	chromosome 21 open reading frame 29	-6.11012	-2.68881	2.64421e-09	0.000361
DGKB,DGK,DAGK2,DGK-BETA,KIAA0718	NM_004080	diacylglycerol kinase, beta 90kDa	-3.26735	-5.53447	0.006619	5.70893e-09
CLCN4,CLC4,ClC-4,ClC-4A,MGC163150	NM_001830	chloride channel 4	-2.50838	-6.30349	4.30968e-09	3.7008e-10
LOC401021	BC047605	hypothetical gene supported by BC047605	-4.39892	-4.43236	2.72387e-19	3.79975e-17
AJ252276	AJ252276	Homo sapiens partial mRNA for immunoglobulin anti-gp96/grp94 variable region of heavy chain (DP-3 derivative gene), clone H11B. [AJ252276]	-3.03672	-5.81801	4.06194e-12	1.77784e-32
THC2702518		Unknown	-4.18418	-4.67448	0.005698	0.001985
LOC729911	XM_001134184	hypothetical LOC729911	-5.68004	-3.21861	0.002585	0.022063
TM4SF4,ILTMP,il-TMP,FLJ31015	NM_004617	transmembrane 4 L six family member 4	-3.72007	-5.17975	9.64073e-33	2.25161e-20
WBSCR19,Ringo1,DKFZp434A1014	NM_175064	Williams Beuren syndrome chromosome region 19	-3.37555	-5.529	0.025828	0.007579
LGALS1,GBP,GAL1,DKFZp686E23103	NM_002305	lectin, galactoside-binding, soluble, 1 (galectin 1)	-5.39654	-3.52306	0	0
JAK3,JAKL,LJAK,JAK-3,L-JAK,JAK3_HUMAN	BC028068	Janus kinase 3 (a protein tyrosine kinase, leukocyte)	-7.01327	-1.9085	0	4.28035e-20
ENST00000390297	U09907	immunoglobulin lambda variable 1-44 [Source:HGNC Symbol;Acc:5879] [ENST00000390297]	-4.95402	-3.97031	0.003626	0.015513
ITGB3,CD61,GP3A,GPIIIa	NM_000212	integrin, beta 3 (platelet glycoprotein IIIa, antigen CD61)	-5.17462	-3.75034	0.01671	0.007961
RAB7L1,RAB7L,DKFZp686P1051	NM_003929	RAB7, member RAS oncogene family-like 1	-3.73756	-5.19093	0	0
FAM92A3,MGC71735,MGC102964	BC059396	family with sequence similarity 92, member A3	-6.42797	-2.50517	0	9.77973e-32
MYT1,MTF1,MYTI,PLPB1,C20orf36	NM_004535	myelin transcription factor 1	-3.82119	-5.11438	0	0
C1QTNF1,GIP,CTRP1,ZSIG37,FLJ90694	NM_198594	C1q and tumor necrosis factor related protein 1	-2.5363	-6.40576	9.64396e-14	3.62822e-36
APOA2	NM_001643	apolipoprotein A-II	-3.93834	-5.01147	0.00014	2.8724e-06
CFB,BF,FB,BFD,GBG,CFAB,PBF2,H2-Bf	NM_001710	complement factor B	-4.25329	-4.71505	1.35116e-35	0
LEF1,TCF1ALPHA,DKFZp586H0919	NM_016269	lymphoid enhancer-binding factor 1	-7.27418	-1.72873	0	6.01852e-19
RTN2,NSP2,NSPL1	NM_005619	reticulon 2	-5.48012	-3.53584	7.94313e-15	7.4e-05
THC2705303		Unknown	-4.53561	-4.48913	0.024557	0.025842
NAT14,KLP1	NM_020378	N-acetyltransferase 14	-4.59968	-4.42603	0	0
TPM2,DA1,DA2B,TMSB,AMCD1	NM_213674	tropomyosin 2 (beta)	-2.2345	-6.80402	0	0
KRT42P	AK095281	keratin 42 pseudogene	-3.58841	-5.45789	0.014609	0.008613
TIPARP,DDF1,PARP7,PARP-1,PARP-7,FLJ40466,DKFZP434J214,DKFZp686N0351,DKFZp686P1838	CR749647	TCDD-inducible poly(ADP-ribose) polymerase	-4.20024	-4.87815	0.010235	0.030333
CYP11B1,FHI,CPN1,CYP11B,P450C11,FLJ36771,DKFZp686B05283	NM_000497	cytochrome P450, family 11, subfamily B, polypeptide 1	-6.0835	-3.00113	0.002952	0.043406
GPRC5C,RAIG3,RAIG-3,MGC131820	NM_022036	G protein-coupled receptor, family C, group 5, member C	-3.42573	-5.66948	0	0
RYR2	NM_001035	Homo sapiens ryanodine receptor 2 (cardiac) (RYR2), mRNA.	-6.21722	-2.89416	8.8382e-37	0.040142
ZEB2,SIP1,SIP-1,ZFHX1B,SMADIP1,KIAA0569	NM_014795	zinc finger E-box binding homeobox 2	-3.68202	-5.43175	0.005564	0.005129
HPGD,PGDH,PGDH1,15-PGDH	NM_000860	hydroxyprostaglandin dehydrogenase 15-(NAD)	-4.13108	-5.02134	0.002115	0.000922
SLC24A3,NCKX3	NM_020689	solute carrier family 24 (sodium/potassium/calcium exchanger), member 3	-4.6645	-4.48871	0.022899	0.026431
TGFB3,ARVD,FLJ16571,TGF-beta3	NM_003239	transforming growth factor, beta 3	-4.79606	-4.36409	0	7.15318e-38
LOC283070	NR_027322	Homo sapiens hypothetical LOC283070 (LOC283070), non-coding RNA [NR_027322]	-4.58474	-4.58907	0.027506	0.027656
MYBPC2,MYBPC,MYBPCF,MGC163408	NM_004533	myosin binding protein C, fast type	-7.5164	-1.66294	2.63073e-30	0.000543
C1orf118	NM_001039463	Homo sapiens chromosome 1 open reading frame 118 (C1orf118), mRNA [NM_001039463]	-4.63068	-4.55116	0.024785	0.026544
NAV1,POMFIL3,FLJ12560,FLJ14203,KIAA1151,MGC14961,steerin-1,DKFZp781D0314	NM_020443	neuron navigator 1	-3.76094	-5.43655	1e-05	2.10192e-24
RORA,ROR1,ROR2,ROR3,RZRA,NR1F1,MGC119326,MGC119329	NM_134260	RAR-related orphan receptor A	-6.48277	-2.71591	4.07548e-20	0
AK126199	AK126199	Homo sapiens cDNA FLJ44211 fis, clone THYMU3002661. [AK126199]	-5.05719	-4.15686	1.79837e-11	2.08702e-07
GATA3,HDR,MGC2346,MGC5199,MGC5445	NM_001002295	GATA binding protein 3	-4.65758	-4.55933	0.023632	0.025467
LOC646736	BC017935	similar to Alu subfamily SX sequence contamination warning entry	-5.2086	-4.01238	0.010182	0.001511
FBXW10,HREP,Fbw10,SM25H2,SM2SH2	NM_031456	F-box and WD repeat domain containing 10	-6.33855	-2.88347	0	1.13076e-11
ECM2,MGC126355,MGC126356	BC036806	extracellular matrix protein 2, female organ and adipocyte specific	-4.6393	-4.58399	0.022816	0.023859
EPHA6,EPA6,FLJ35246,PRO57066,DKFZp434C1418	BC067287	EPH receptor A6	-4.1664	-5.06539	0.004039	0.015685
UGT2B7,UGT2B9	NM_001074	UDP glucuronosyltransferase 2 family, polypeptide B7	-3.66122	-5.57156	0	0
CSRNP3	NM_001172173	Homo sapiens cysteine-serine-rich nuclear protein 3 (CSRNP3), transcript variant 1, mRNA [NM_001172173]	-4.8544	-4.41415	9.29061e-43	4.77988e-27
AX747550	AX747550	Sequence 1075 from Patent EP1308459. [AX747550]	-4.70219	-4.58356	0.002852	0.022919
CENTD3,ARAP3,DRAG1,FLJ21065	NM_022481	centaurin, delta 3	-5.42521	-3.88045	0	0
ADFP,ADRP,MGC10598	NM_001122	adipose differentiation-related protein	-2.26292	-7.08842	1.17781e-29	0
MGC31957	BC005043	hypothetical protein MGC31957	-4.47883	-4.87654	0	0
ZNF389	NM_001145129	Homo sapiens zinc finger protein 389 (ZNF389), mRNA [NM_001145129]	-4.78614	-4.57138	1.1e-05	0.000164
IGFL2,UNQ645,VPRI645	NM_001002915	IGF-like family member 2	-4.18757	-5.18773	0	0
ENST00000376345		Uncharacterized protein C17orf39 [Source:UniProtKB/Swiss-Prot;Acc:Q8IVV7] [ENST00000376345]	-4.12202	-5.26705	0.014005	0.003547
AOC3,HPAO,SSAO,VAP1,VAP-1	NM_003734	amine oxidase, copper containing 3 (vascular adhesion protein 1)	-4.2867	-5.12265	0	4.9471e-29
LOC440570	AK093202	Homo sapiens cDNA FLJ35883 fis, clone TESTI2008929. [AK093202]	-6.41122	-3.00902	7.71933e-34	1.57314e-06
TXNDC6,TXL2,TXL-2,MGC129586	NM_178130	thioredoxin domain containing 6	-3.96084	-5.46323	0.006772	0.002763
SERTAD4,DJ667H12.2	NM_019605	SERTA domain containing 4	-4.7528	-4.7315	0.016136	0.016098
DLX3,TDO	NM_005220	distal-less homeobox 3	-5.05989	-4.43085	2.2e-05	0.016636
LY6D,E48	NM_003695	lymphocyte antigen 6 complex, locus D	-7.37023	-2.12366	0	2.32627e-23
NPHP1,NPH1,JBTS4,SLSN1	NM_000272	nephronophthisis 1 (juvenile)	-5.9189	-3.61515	0	1.74808e-36
LOC286177	BC036235	hypothetical protein LOC286177	-5.20509	-4.3302	0.013691	0.001898
MAGI2,AIP1,ARIP1,SSCAM,MAGI-2,ACVRIP1	NM_012301	membrane associated guanylate kinase, WW and PDZ domain containing 2	-4.72016	-4.81947	4.7e-05	2.7e-05
ICAM1,BB2,CD54,P3.58	NM_000201	intercellular adhesion molecule 1 (CD54), human rhinovirus receptor	-4.35416	-5.21664	0	0
TAL2	NM_005421	T-cell acute lymphocytic leukemia 2	-4.06316	-5.553	0.03	0.008149
KIAA0319,DLX2,DYX2,DYLX2,MGC176717	NM_014809	KIAA0319	-4.22813	-5.39698	0.003437	0.007676
AK022110	AK022110	Homo sapiens cDNA FLJ12048 fis, clone HEMBB1001990. [AK022110]	-4.86649	-4.78331	0	0
C11orf45,FLJ43646,MGC35558	NM_145013	chromosome 11 open reading frame 45	-4.51177	-5.1526	1.30322e-06	2.68141e-08
VMO1,ERGA6350,PRO21055,MGC125880,MGC125881	NM_182566	vitelline membrane outer layer 1 homolog (chicken)	-4.76949	-4.90724	1.35531e-11	2.09327e-07
FAM14A,TLH29,ISG12B,MGC44913	NM_032036	family with sequence similarity 14, member A	-4.74787	-4.96089	0	0
FZD2	NM_001466	frizzled homolog 2 (Drosophila)	-6.11211	-3.62627	0	0
ST3GAL4,STZ,SAT3,CGS23,SIAT4,NANTA3,SIAT4C,FLJ11867,ST3GalIV	AK021929	ST3 beta-galactoside alpha-2,3-sialyltransferase 4	-4.83326	-4.9093	1.69904e-19	1.05746e-14
NHLH1,HEN1,NSCL,NSCL1	NM_005598	nescient helix loop helix 1	-4.92222	-4.82627	0.004338	0.005231
THC2667664		Q495L8_HUMAN (Q495L8) Rgr protein, partial (8%) [THC2667664]	-5.1794	-4.56942	0.000905	0.003086
CEACAM5,CEA,CD66e,DKFZp781M2392	NM_004363	carcinoembryonic antigen-related cell adhesion molecule 5	-4.99249	-4.75773	0	0
FAM78A,C9orf59,FLJ00024,RP11-544A12.6	NM_033387	family with sequence similarity 78, member A	-5.01206	-4.76003	7.81354e-17	1.98193e-15
ARHGEF17,TEM4,FLJ90019,KIAA0337,P164RHOGEF,p164-RhoGEF	NM_014786	Rho guanine nucleotide exchange factor (GEF) 17	-1.99085	-7.7865	2.87946e-19	0
BAAT,BAT,BACAT,FLJ20300,MGC104432	NM_001701	bile acid Coenzyme A: amino acid N-acyltransferase (glycine N-choloyltransferase)	-4.64081	-5.13668	5.78036e-42	0
PHACTR3,H17739,SCAPIN1,SCAPININ,C20orf101,MGC117178	NM_080672	phosphatase and actin regulator 3	-4.88171	-4.91857	1.2e-05	1.3e-05
PYGL,GSD6	NM_002863	phosphorylase, glycogen; liver (Hers disease, glycogen storage disease type VI)	-5.71074	-4.09894	0	0
C2orf48,FLJ25102	NM_182626	chromosome 2 open reading frame 48	-5.11838	-4.7024	2.80171e-12	6.21425e-10
GLI1,GLI	NM_005269	glioma-associated oncogene homolog 1 (zinc finger protein)	-6.98783	-2.84831	0	2.31641e-11
AMTN,UNQ689,MGC148132,MGC148133	NM_212557	amelotin	-4.90202	-4.94702	0.030039	0.022718
M27376	M27376	Homo sapiens (clone HAVT31) T cell receptor alpha chain (TCRA) mRNA, VDJC region, 5'end. [M27376]	-5.00971	-4.85651	0.002498	0.003303
LOC51152	AF172850	melanoma antigen	-3.2435	-6.64428	0.018879	6.76682e-06
GDF11,BMP11,BMP-11	NM_005811	growth differentiation factor 11	-2.75996	-7.1726	0	0
GJA8,CAE,CAE1,CX50,CZP1,MP70	NM_005267	gap junction protein, alpha 8, 50kDa	-5.6345	-4.30254	1.9e-05	6.54753e-06
SH2D4B,FLJ41984	NM_207372	SH2 domain containing 4B	-4.93858	-5.00697	0.011447	0.010567
OCA2,P,BEY,PED,BEY1,BEY2,BOCA,EYCL,HCL3,EYCL2,EYCL3,SHEP1,D15S12	NM_000275	oculocutaneous albinism II	-4.86543	-5.08933	2.53716e-09	1.04762e-10
COL1A1,OI4	NM_000088	collagen, type I, alpha 1	-4.98304	-4.98951	0.003626	0.003736
MPP2,DLG2,DKFZp686J2189,DKFZp761D0712,DKFZp686A06252	NM_005374	membrane protein, palmitoylated 2 (MAGUK p55 subfamily member 2)	-5.02835	-4.94608	4.50903e-13	5.40567e-13
MGC9913	BC008651	hypothetical protein MGC9913	-4.72454	-5.25234	0.000371	4.1e-05
COL4A3	NM_000091	collagen, type IV, alpha 3 (Goodpasture antigen)	-5.01803	-4.98395	0.018743	0.019898
FLJ40852	NM_173677	hypothetical LOC285962	-5.91656	-4.10156	0.000552	0.015613
DMRTB1	NM_033067	DMRT-like family B with proline-rich C-terminal, 1	-5.13982	-4.90367	0.00711	0.005187
DYNLRB2,DNCL2B,DNLC2B,ROBLD2,MGC62033	NM_130897	dynein, light chain, roadblock-type 2	-3.44016	-6.60733	3.7e-05	4.98349e-17
C10orf30,FLJ40283,MGC35247	BC031618	chromosome 10 open reading frame 30	-2.64422	-7.42004	0.04041	4.53424e-09
GREB1L	NM_001142966	Homo sapiens growth regulation by estrogen in breast cancer-like (GREB1L), mRNA [NM_001142966]	-1.72309	-8.34281	1.69242e-07	3.55899e-31
NDRG1,GC4,RTP,DRG1,NDR1,NMSL,TDD5,CAP43,CMT4D,HMSNL,RIT42,TARG1,PROXY1	NM_006096	N-myc downstream regulated gene 1	-4.14909	-5.91866	1.1008e-40	2.22355e-30
TUBB3,MC1R,TUBB4,beta-4	NM_006086	tubulin, beta 3	-6.21156	-3.87655	0	0
ITM2C,E25,BRI3,E25C,ITM3,BRICD2C	NM_030926	integral membrane protein 2C	-2.83828	-7.26989	0.065943	3.42802e-08
OR4C16,OR11-135	NM_001004701	olfactory receptor, family 4, subfamily C, member 16	-6.31881	-3.81545	0.005035	0.016016
ANKRD37,Lrp2bp,MGC111507	NM_181726	ankyrin repeat domain 37	-5.33949	-4.80136	0	2.21405e-43
POU6F1,BRN5,MPOU,TCFB1	NM_002702	POU class 6 homeobox 1	-6.51424	-3.62992	1.22333e-16	0
LOC285638	AL833206	hypothetical protein LOC285638	-5.10058	-5.05881	0.014051	0.014682
UNC5D,Unc5h4,FLJ16019,KIAA1777,PRO34692	NM_080872	unc-5 homolog D (C. elegans)	-4.54374	-5.62891	0.005375	0.003231
PCDHA11,CNR7,CNRN7,CNRS7,CRNR7,PCDH-ALPHA11	NM_031861	protocadherin alpha 11	-6.42953	-3.75161	0.003178	0.019189
CD3G,T3G,FLJ17620,FLJ17664,FLJ79544,FLJ94613,CD3-GAMMA,MGC138597	NM_000073	CD3g molecule, gamma (CD3-TCR complex)	-4.60991	-5.59642	0.005132	0.00383
GNAI1,Gi	NM_002069	guanine nucleotide binding protein (G protein), alpha inhibiting activity polypeptide 1	-5.40585	-4.81253	0	0
PSCD4,CYT4,DJ63G5.1	NM_013385	pleckstrin homology, Sec7 and coiled-coil domains 4	-5.13821	-5.08053	0.017938	0.020229
LAMA4,LAMA3,LAMA4*-1,DKFZp686D23145	NM_001105206	laminin, alpha 4	-3.43273	-6.79734	0.087206	0.00166
HAPLN3,EXLD1,HsT19883	NM_178232	hyaluronan and proteoglycan link protein 3	-4.49682	-5.74636	5.49785e-41	0
C1orf78,FLJ10647,RP11-268J15.2	NM_018166	chromosome 1 open reading frame 78	-5.2533	-4.99274	0.013347	0.016792
ENST00000354854		Uncharacterized protein C14orf167. [Source:Uniprot/SWISSPROT;Acc:Q9P1J3] [ENST00000354854]	-5.74889	-4.49931	0.003933	0.002916
C8orf22	NM_001007176	chromosome 8 open reading frame 22	-3.60432	-6.65148	0.057839	0.006559
NDRG4,SMAP-8,FLJ30586,FLJ42011,KIAA1180,MGC19632,DKFZp686I1615	NM_022910	NDRG family member 4	-5.0426	-5.23505	0	0
MGC21881	NR_015363	Homo sapiens hypothetical locus MGC21881 (MGC21881) on chromosome 9.	-5.1622	-5.13622	0	0
LOC100131102	AK125733	hypothetical protein LOC100131102	-5.2842	-5.03071	0.011986	0.014909
LOC644186	XM_927380	hypothetical protein LOC644186	-5.39202	-4.92473	3.60163e-09	3.41979e-14
FXYD3	NM_001136009	Homo sapiens FXYD domain containing ion transport regulator 3 (FXYD3), transcript variant 5, mRNA [NM_001136009]	-4.27922	-6.0662	0.001808	0.001156
CD74,DHLAG,HLADG,Ia-GAMMA,protein 41	NM_001025158	CD74 molecule, major histocompatibility complex, class II invariant chain	-4.51307	-5.83366	0.000165	2.96055e-07
TDRD9,HIG-1,C14orf75,FLJ36164,MGC135025,DKFZp434N0820	NM_153046	tudor domain containing 9	-3.86609	-6.52754	0.011763	0.002735
USHBP1,MCC2,AIEBP,FLJ38709,FLJ90681	NM_031941	Usher syndrome 1C binding protein 1	-4.95597	-5.46846	0.014415	0.005174
LARP6,ACHN,FLJ11196	NM_197958	La ribonucleoprotein domain family, member 6	-5.25733	-5.18342	2.49046e-29	1.4042e-19
CADM1,BL2,ST17,IGSF4,NECL2,RA175,TSLC1,IGSF4A,Necl-2,SYNCAM,sgIGSF,sTSLC-1,synCAM1,MGC51880,MGC149785,DKFZp686F1789	NM_001098517	cell adhesion molecule 1	-5.62862	-4.81782	0.000467	0.003137
TUBB6,TUBB-5,HsT1601,MGC4083,MGC132410	NM_032525	tubulin, beta 6	-5.61322	-4.83918	2.34903e-21	3.40395e-15
ADORA1,RDC7	NM_000674	adenosine A1 receptor	-2.01565	-8.44209	3.6749e-10	8.63007e-11
LOC283152,MGC125447,MGC125448	NM_001033658	hypothetical protein LOC283152	-5.49642	-4.96731	2.6e-05	7.4e-05
THC2671118		Unknown	-3.28174	-7.19269	0.069227	0.000388
LAT2,LAB,NTAL,WSCR5,WBSCR5,HSPC046,WBSCR15	NM_032464	linker for activation of T cells family, member 2	-3.89126	-6.60314	0	0
FLJ42065	AK124059	FLJ42065 protein	-5.35797	-5.14091	0.000161	0.000216
LEMD1,LEMP-1	NM_001001552	LEM domain containing 1	-7.4	-3.12464	0	1.96713e-26
DUSP6,MKP3,PYST1	NM_001946	dual specificity phosphatase 6	-5.27187	-5.25441	0	0
TRPM8,TRPP8,LTRPC6,MGC2849	NM_024080	transient receptor potential cation channel, subfamily M, member 8	-5.99359	-4.55304	3.1812e-28	7.86823e-15
KCNC1,KV4,NGK2,KV3.1,FLJ41162,FLJ42249,FLJ43491,MGC129855	AK123157	potassium voltage-gated channel, Shaw-related subfamily, member 1	-5.44357	-5.14544	0.002793	0.003984
RHBDL2,RRP2,MGC16997	NM_017821	rhomboid, veinlet-like 2 (Drosophila)	-5.08633	-5.51749	1.15998e-14	1.32149e-16
PRDM8,PFM5	NM_020226	PR domain containing 8	-1.44133	-9.1771	8.43796e-07	0
FAM66C	NR_026788	Homo sapiens family with sequence similarity 66, member C (FAM66C), non-coding RNA [NR_026788]	-4.49755	-6.14961	1.20003e-11	7.71047e-18
SAMD9L,UEF1,DRIF2,C7orf6,FLJ39885,KIAA2005	NM_152703	sterile alpha motif domain containing 9-like	-6.00113	-4.64866	1.67553e-12	3.37932e-06
ATP8B2,ATPID,KIAA1137,DKFZp434M0219	NM_001005855	ATPase, class I, type 8B, member 2	-6.06942	-4.6637	0.000104	0.003532
HAS2,MGC126241,MGC126242	NM_005328	hyaluronan synthase 2	-1.88029	-8.90008	5.87771e-23	0
BRUNOL4,CELF4,BRUNOL-4	NM_020180	bruno-like 4, RNA binding protein (Drosophila)	-2.94766	-7.85173	0.064578	3.12996e-18
RGL1,RGL,KIAA0959	NM_015149	ral guanine nucleotide dissociation stimulator-like 1	-5.12409	-5.67755	0	0
RTP3,LTM1,TMEM7	NM_031440	receptor (chemosensory) transporter protein 3	-3.04439	-7.7629	1.26117e-44	2.90524e-06
ACPP	NM_001099	Homo sapiens acid phosphatase, prostate (ACPP), mRNA.	-1.6679	-9.15879	8.24121e-15	0
ZNF358,ZFEND,FLJ10390	NM_018083	zinc finger protein 358	-6.9296	-3.90595	8.10511e-41	3.8e-05
CA9,MN,CAIX	NM_001216	carbonic anhydrase IX	-3.88843	-6.97337	0	0
ERP27,C12orf46,FLJ32115	NM_152321	endoplasmic reticulum protein 27 kDa	-1.16906	-9.71659	0.068957	4.19245e-16
VEPH1,MELT,FLJ12604,KIAA1692,MGC111426,MGC126709,MGC142115	NM_024621	ventricular zone expressed PH domain homolog 1 (zebrafish)	-6.83701	-4.0623	0	7.62223e-31
CEACAM7,CEA,CGM2	NM_006890	carcinoembryonic antigen-related cell adhesion molecule 7	-7.28524	-3.64177	0	0
MGC16075	BC007354	hypothetical protein MGC16075	-5.51366	-5.42603	0.010593	0.011381
SLC6A20,XT3,SIT1,Xtrp3,MGC161475	NM_020208	solute carrier family 6 (proline IMINO transporter), member 20	-4.74015	-6.2314	0	0
KIAA1026,FLJ10199,FLJ32593,FLJ43398,FLJ43806,MGC126686,MGC142181,RP1-21O18.1,DKFZp686D08115	NM_015209	kazrin	-2.90618	-8.08164	0.056667	4.2039e-45
SLC34A2,NPTIIb,NAPI-3B,FLJ90534,NAPI-IIb	NM_006424	solute carrier family 34 (sodium phosphate), member 2	-5.60625	-5.391	0.012204	0.013942
ZBP1,DAI,DLM1,DLM-1,C20orf183	NM_030776	Z-DNA binding protein 1	-6.24203	-4.77812	0.002352	0.001072
GALNTL2,PIH5,GALNT7,GALNT13,GALNT15,DKFZp686H1113	NM_054110	UDP-N-acetyl-alpha-D-galactosamine:polypeptide N-acetylgalactosaminyltransferase-like 2	-4.04729	-7.07102	0.008221	1.71393e-06
PTPRD,HPTP,PTPD,HPTPD,MGC119750,MGC119751,MGC119752,MGC119753,HPTP-DELTA,R-PTP-DELTA	NM_002839	protein tyrosine phosphatase, receptor type, D	-6.11177	-5.01692	0	2.92669e-31
LOC100130468	AK126528	hypothetical protein LOC100130468	-8.77863	-2.3549	1.77182e-07	0.006525
LOC729069	DB116742	DB116742 THYMU2 Homo sapiens cDNA clone THYMU2023142 5', mRNA sequence.	-6.22187	-4.93876	0.000693	0.001382
EPB41L3,4.1B,DAL1,DAL-1,FLJ37633,KIAA0987	NM_012307	erythrocyte membrane protein band 4.1-like 3	-3.19683	-7.96701	3.1802e-09	7.40368e-10
FRMD3,4.1O,P410,EPB41LO,EPB41L4O,MGC20553,RP11-439K3.2	NM_174938	FERM domain containing 3	-4.72844	-6.44121	4.7613e-18	1.10643e-14
SLITRK5,LRRC11,KIAA0918,bA364G4.2	NM_015567	SLIT and NTRK-like family, member 5	-5.73167	-5.43819	0.008256	0.010217
[truncated: 583 more rows]
