# Supplementary material for: Pregnane X-receptor promotes stem cell-mediated colon cancer relapse
Source: Oncotarget. 2016 Jul 18;7(35):56558–73. doi: 10.18632/oncotarget.10646 (PMC5302934; doi:10.18632/oncotarget.10646)
Supplement: Supplementary file 3 [file oncotarget-07-56558-s003.xls]

## Sheet: Feuil1
PID	Gene.Symbol	Title	Entrez Gene ID	p.value	ratio-change (log2)	Fold-change (x)
17084723	CA9	carbonic anhydrase IX	768	0	3.68	12.86
16684080	IFI6	interferon, alpha-inducible protein 6	2537	0	3	7.99
16757373	OAS2	2'-5'-oligoadenylate synthetase 2, 69/71kDa	4939	0	4.32	20.04
16666509	IFI44	interferon-induced protein 44	10561	0	3.73	13.27
16884582	IL37	interleukin 37	27178	0	4.12	17.34
16669796	TXNIP	thioredoxin interacting protein	10628	0	3.48	11.14
16926043	TFF1	trefoil factor 1	7031	0	4.46	22.05
16901974	IL1A	interleukin 1, alpha	3552	0	4.67	25.45
16891774	CCL20	chemokine (C-C motif) ligand 20	6364	0	4.67	25.43
17108003	BGN	biglycan	633	0	3.61	12.24
17083433	IL33	interleukin 33	90865	0	3.69	12.86
16996017	HCN1	hyperpolarization activated cyclic nucleotide-gated potassium channel 1	348980	0	2.89	7.43
16719644	BNIP3	BCL2/adenovirus E1B 19kDa interacting protein 3	664	0	2.11	4.33
16666485	IFI44L	interferon-induced protein 44-like	10964	0	4.3	19.76
16720085	IFITM1	interferon induced transmembrane protein 1	8519	0	2.33	5.03
17100154	LCN15	lipocalin 15	389812	0	2.5	5.67
17111895	IL2RG	interleukin 2 receptor, gamma	3561	0	3.75	13.44
16715361	P4HA1	prolyl 4-hydroxylase, alpha polypeptide I	5033	0	2.07	4.21
16952797	SLC6A20	solute carrier family 6 (proline IMINO transporter), member 20	54716	0	2.26	4.79
16859795	GDF15	growth differentiation factor 15	9518	1.11e-16	1.57	2.97
17031434	IFITM4P	interferon induced transmembrane protein 4 pseudogene	340198	1.11e-16	2.08	4.23
16720507	MUC2	mucin 2, oligomeric mucus/gel-forming	4583	1.11e-16	2.46	5.5
17015324	NRN1	neuritin 1	51299	1.11e-16	2.18	4.52
17033890	IFITM4P	interferon induced transmembrane protein 4 pseudogene	340198	1.11e-16	2.03	4.1
17038932	IFITM4P	interferon induced transmembrane protein 4 pseudogene	340198	1.11e-16	2.03	4.1
16757324	OAS1	2'-5'-oligoadenylate synthetase 1, 40/46kDa	4938	2.22e-16	2.42	5.34
16870200	BST2	bone marrow stromal cell antigen 2	684	2.22e-16	3.57	11.85
16966855	KIT	v-kit Hardy-Zuckerman 4 feline sarcoma viral oncogene homolog	3815	4.44e-16	2.8	6.97
16719506	CLRN3	clarin 3	119467	4.44e-16	1.98	3.96
16660038	PADI3	peptidyl arginine deiminase, type III	51702	4.44e-16	3.26	9.55
16977052	CXCL10	chemokine (C-X-C motif) ligand 10	3627	6.66e-16	3.04	8.2
17028653	IFITM4P	interferon induced transmembrane protein 4 pseudogene	340198	1.78e-15	1.9	3.73
16915182	PCK1	phosphoenolpyruvate carboxykinase 1 (soluble)	5105	1.78e-15	2.25	4.76
16811684	CYP1A1	cytochrome P450, family 1, subfamily A, polypeptide 1	1543	1.78e-15	1.78	3.44
16875760	TMEM238	transmembrane protein 238	388564	2.55e-15	1.7	3.26
16830577	CD68	CD68 molecule	968	2.89e-15	1.73	3.32
16977502	PLAC8	placenta-specific 8	51316	3.55e-15	2.4	5.26
16771417	OASL	2'-5'-oligoadenylate synthetase-like	8638	4.22e-15	1.96	3.88
16901568	EDAR	ectodysplasin A receptor	10913	6.44e-15	1.75	3.36
16960114	PLOD2	procollagen-lysine, 2-oxoglutarate 5-dioxygenase 2	5352	8.88e-15	1.61	3.06
16695974	GPA33	glycoprotein A33 (transmembrane)	10223	9.99e-15	1.83	3.55
16926037	TFF2	trefoil factor 2	7032	1.47e-14	2.34	5.07
17061097	RASA4	RAS p21 protein activator 4	10156	1.75e-14	1.88	3.69
16929920	H1F0	H1 histone family, member 0	3005	2.35e-14	1.36	2.57
16748529	GPRC5A	G protein-coupled receptor, family C, group 5, member A	9052	2.42e-14	1.31	2.48
17016760	IFITM4P	interferon induced transmembrane protein 4 pseudogene	340198	2.45e-14	1.96	3.88
17036173	IFITM4P	interferon induced transmembrane protein 4 pseudogene	340198	2.45e-14	1.96	3.88
16834091	IGFBP4	insulin-like growth factor binding protein 4	3487	3.35e-14	1.56	2.96
17073146	PTP4A3	protein tyrosine phosphatase type IVA, member 3	11156	4.35e-14	1.76	3.39
16828357	FA2H	fatty acid 2-hydroxylase	79152	4.59e-14	1.65	3.14
16901986	IL1B	interleukin 1, beta	3553	4.91e-14	3.14	8.83
16960355	TM4SF1	transmembrane 4 L six family member 1	4071	5.2e-14	2	4
17008092	PIM1	pim-1 oncogene	5292	5.22e-14	1.62	3.07
16859314	KLF2	Kruppel-like factor 2 (lung)	10365	6.39e-14	1.44	2.71
16900030	FABP1	fatty acid binding protein 1, liver	2168	7.46e-14	1.99	3.97
17081401	NDRG1	N-myc downstream regulated 1	10397	7.75e-14	1.71	3.26
16788829	LINC00239	long intergenic non-protein coding RNA 239	145200	7.9e-14	1.85	3.61
16974524	FGFBP1	fibroblast growth factor binding protein 1	9982	8.75e-14	1.56	2.94
16926029	TFF3	trefoil factor 3 (intestinal)	7033	1.21e-13	1.97	3.91
16923031	MX1	myxovirus (influenza virus) resistance 1, interferon-inducible protein p78 (mouse)	4599	2.14e-13	1.87	3.66
16876764	RSAD2	radical S-adenosyl methionine domain containing 2	91543	2.72e-13	2.6	6.05
16940924	SEMA3F	sema domain, immunoglobulin domain (Ig), short basic domain, secreted, (semaphorin) 3F	6405	2.83e-13	1.62	3.07
16866849	MKNK2	MAP kinase interacting serine/threonine kinase 2	2872	2.94e-13	1.27	2.41
16874339	RRAS	related RAS viral (r-ras) oncogene homolog	6237	2.99e-13	1.5	2.82
16887736	PDK1	pyruvate dehydrogenase kinase, isozyme 1	5163	3.13e-13	1.3	2.46
16664218	TSPAN1	tetraspanin 1	10103	3.28e-13	1.6	3.04
16937024	BHLHE40	basic helix-loop-helix family, member e40	8553	3.46e-13	1.46	2.76
17060287	CYP3A5	cytochrome P450, family 3, subfamily A, polypeptide 5	1577	4.6e-13	1.75	3.37
16747570	ENO2	enolase 2 (gamma, neuronal)	2026	4.68e-13	1.71	3.28
16746992	CCND2	cyclin D2	894	4.84e-13	1.91	3.77
17092712	PLIN2	perilipin 2	123	4.91e-13	1.86	3.64
16856476	ATP5D	ATP synthase, H+ transporting, mitochondrial F1 complex, delta subunit	513	5.07e-13	1.04	2.05
16981219	DDX60	DEAD (Asp-Glu-Ala-Asp) box polypeptide 60	55601	5.17e-13	2.2	4.6
16862548	CEACAM5	carcinoembryonic antigen-related cell adhesion molecule 5	1048	5.53e-13	1.49	2.8
16850428	ROCK1P1	Rho-associated, coiled-coil containing protein kinase 1 pseudogene 1	727758	5.74e-13	2.64	6.25
17026737	FLOT1	flotillin 1	10211	7.89e-13	1.16	2.24
17013554	UST	uronyl-2-sulfotransferase	10090	8.92e-13	1.39	2.62
17059776	SAMD9L	sterile alpha motif domain containing 9-like	219285	9.9e-13	1.7	3.24
16844356	TNS4	tensin 4	84951	1.01e-12	1.44	2.71
17058601	CLDN3	claudin 3	1365	1.04e-12	1.08	2.12
16862563	CEACAM6	carcinoembryonic antigen-related cell adhesion molecule 6 (non-specific cross reacting antigen)	4680	1.1e-12	1.93	3.8
16967875	PARM1	prostate androgen-regulated mucin-like protein 1	25849	1.16e-12	1.16	2.24
16867572	FUT3	fucosyltransferase 3 (galactoside 3(4)-L-fucosyltransferase, Lewis blood group)	2525	1.24e-12	1.51	2.85
16787814	IFI27	interferon, alpha-inducible protein 27	3429	1.31e-12	2.91	7.51
16864675	CD33	CD33 molecule	945	1.75e-12	2.06	4.18
16773759	FRY	furry homolog (Drosophila)	10129	2.35e-12	1.95	3.86
16818501	LOC653562	sodium- and chloride-dependent creatine transporter 1-like	653562	3.12e-12	1.32	2.5
16733985	MIR210HG	MIR210 host gene (non-protein coding)	100506211	3.24e-12	1.58	3
16753670	IRAK3	interleukin-1 receptor-associated kinase 3	11213	3.25e-12	2.41	5.3
16691627	HMGCS2	3-hydroxy-3-methylglutaryl-CoA synthase 2 (mitochondrial)	3158	3.7e-12	1.38	2.59
16766465	NDUFA4L2	NADH dehydrogenase (ubiquinone) 1 alpha subcomplex, 4-like 2	56901	3.71e-12	1.41	2.66
17067170	BNIP3L	BCL2/adenovirus E1B 19kDa interacting protein 3-like	665	4.9e-12	1.09	2.14
16770664	TBX5	T-box 5	6910	5.87e-12	1.96	3.89
16707184	IFIT3	interferon-induced protein with tetratricopeptide repeats 3	3437	6e-12	2.03	4.09
16830202	XAF1	XIAP associated factor 1	54739	7.36e-12	1.41	2.66
16687914	CYP2J2	cytochrome P450, family 2, subfamily J, polypeptide 2	1573	7.6e-12	1.67	3.17
16825371	NUPR1	nuclear protein, transcriptional regulator, 1	26471	7.81e-12	1.31	2.48
16877555	RHOB	ras homolog family member B	388	8.37e-12	1.12	2.18
16683300	TCEA3	transcription elongation factor A (SII), 3	6920	8.48e-12	1.65	3.14
16911261	BMP2	bone morphogenetic protein 2	650	9.59e-12	1.71	3.26
17039600	SLC44A4	solute carrier family 44, member 4	80736	9.66e-12	1.29	2.44
16705961	DDIT4	DNA-damage-inducible transcript 4	54541	1.05e-11	1.16	2.24
16782687	IRF9	interferon regulatory factor 9	10379	1.2e-11	1.48	2.79
16881138	MXD1	MAX dimerization protein 1	4084	1.42e-11	1.11	2.16
16860888	FXYD3	FXYD domain containing ion transport regulator 3	5349	1.67e-11	1.39	2.62
16842403	LGALS9B	lectin, galactoside-binding, soluble, 9B	284194	1.9e-11	1.32	2.49
17012148	GJA1	gap junction protein, alpha 1, 43kDa	2697	1.96e-11	1.4	2.63
16838300	TMC8	transmembrane channel-like 8	147138	2.08e-11	1.39	2.62
16841166	MYH13	myosin, heavy chain 13, skeletal muscle	8735	2.2e-11	1.82	3.52
17053455	NOS3	nitric oxide synthase 3 (endothelial cell)	4846	2.59e-11	1.15	2.22
16904278	DPP4	dipeptidyl-peptidase 4	1803	3.1e-11	1.11	2.15
16733421	TMEM45B	transmembrane protein 45B	120224	3.11e-11	1.03	2.04
16686774	PDZK1IP1	PDZK1 interacting protein 1	10158	3.3e-11	1.3	2.47
16997399	SNORA47	small nucleolar RNA, H/ACA box 47	677828	3.45e-11	1.1	2.14
16872029	LGALS4	lectin, galactoside-binding, soluble, 4	3960	3.46e-11	1.07	2.1
16730522	BIRC3	baculoviral IAP repeat containing 3	330	3.58e-11	1.36	2.56
16780917	IRS2	insulin receptor substrate 2	8660	3.9e-11	1.11	2.17
16845410	ETV4	ets variant 4	2118	4.06e-11	1.07	2.1
17017510	SLC44A4	solute carrier family 44, member 4	80736	4.42e-11	1.3	2.47
17029363	SLC44A4	solute carrier family 44, member 4	80736	4.42e-11	1.3	2.47
17032149	SLC44A4	solute carrier family 44, member 4	80736	4.42e-11	1.3	2.47
16884918	INSIG2	insulin induced gene 2	51141	4.54e-11	1.12	2.17
17089525	LCN2	lipocalin 2	3934	5.56e-11	1.24	2.35
17100201	CLIC3	chloride intracellular channel 3	9022	6.02e-11	1.42	2.68
17080082	ANGPT1	angiopoietin 1	284	6.65e-11	1.86	3.62
17067890	ZNF703	zinc finger protein 703	80139	7.6e-11	1.17	2.24
16972950	ANKRD37	ankyrin repeat domain 37	353322	7.77e-11	1.72	3.3
16793299	LINC00520	long intergenic non-protein coding RNA 520	645687	9.85e-11	1.73	3.32
16861997	ZFP36	zinc finger protein 36, C3H type, homolog (mouse)	7538	1.05e-10	1.01	2.01
16840611	YBX2	Y box binding protein 2	51087	1.13e-10	1.35	2.55
16720077	IFITM2	interferon induced transmembrane protein 2	10581	1.2e-10	1.06	2.09
16846157	PRR15L	proline rich 15-like	79170	1.36e-10	1.15	2.23
16921108	LOC100652730	uncharacterized LOC100652730	100652730	1.43e-10	1.28	2.43
16702175	PFKFB3	6-phosphofructo-2-kinase/fructose-2,6-biphosphatase 3	5209	1.99e-10	1.04	2.05
17026890	SLC44A4	solute carrier family 44, member 4	80736	2.02e-10	1.3	2.46
17036856	SLC44A4	solute carrier family 44, member 4	80736	2.02e-10	1.3	2.46
17042117	SLC44A4	solute carrier family 44, member 4	80736	2.02e-10	1.3	2.46
16767513	TSPAN8	tetraspanin 8	7103	2.17e-10	1.11	2.16
16688615	SLC44A5	solute carrier family 44, member 5	204962	2.17e-10	1.16	2.24
16991180	C5orf62	chromosome 5 open reading frame 62	85027	2.23e-10	1.01	2.02
16872621	LOC100505535	uncharacterized LOC100505535	100505535	2.3e-10	1.24	2.36
16780822	SLC10A2	solute carrier family 10 (sodium/bile acid cotransporter family), member 2	6555	2.31e-10	1.64	3.11
16674521	QSOX1	quiescin Q6 sulfhydryl oxidase 1	5768	3.35e-10	1.14	2.2
17104363	EFNB1	ephrin-B1	1947	4.02e-10	1.16	2.23
16672390	IFI16	interferon, gamma-inducible protein 16	3428	4.21e-10	1.14	2.21
16874740	KLK11	kallikrein-related peptidase 11	11012	4.37e-10	1.12	2.17
17100304	ENTPD2	ectonucleoside triphosphate diphosphohydrolase 2	954	4.48e-10	1.13	2.2
16875518	CDC42EP5	CDC42 effector protein (Rho GTPase binding) 5	148170	4.54e-10	1.31	2.47
16913176	SPAG4	sperm associated antigen 4	6676	4.57e-10	1.29	2.44
17047514	ZP3	zona pellucida glycoprotein 3 (sperm receptor)	7784	4.58e-10	1.23	2.35
16796998	CKB	creatine kinase, brain	1152	4.67e-10	1.04	2.06
17009117	C6orf223	chromosome 6 open reading frame 223	221416	4.7e-10	1.23	2.35
16707196	IFIT1	interferon-induced protein with tetratricopeptide repeats 1	3434	5e-10	1.7	3.26
17064299	KCNH2	potassium voltage-gated channel, subfamily H (eag-related), member 2	3757	5.11e-10	1.4	2.65
17112656	NOX1	NADPH oxidase 1	27035	6.19e-10	1.24	2.36
16872803	CEACAM1	carcinoembryonic antigen-related cell adhesion molecule 1 (biliary glycoprotein)	634	6.28e-10	1.25	2.38
16940211	TDGF1	teratocarcinoma-derived growth factor 1	6997	6.49e-10	1.76	3.4
17046094	RNU1-14P	RNA, U1 small nuclear 14, pseudogene		6.77e-10	1.34	2.54
16763577	SLC38A4	solute carrier family 38, member 4	55089	7.6e-10	1.54	2.9
16977058	CXCL11	chemokine (C-X-C motif) ligand 11	6373	9.15e-10	1.37	2.58
16874647	KLK1	kallikrein 1	3816	1e-09	1.18	2.26
16759265	LOC116437	uncharacterized LOC116437	116437	1.09e-09	1.31	2.48
16815304	LOC100507378	uncharacterized LOC100507378	100507378	1.09e-09	1.02	2.03
16706906	C10orf116	chromosome 10 open reading frame 116	10974	1.14e-09	1.24	2.36
16911835	RIN2	Ras and Rab interactor 2	54453	1.17e-09	1.09	2.13
17111464	FGD1	FYVE, RhoGEF and PH domain containing 1	2245	1.18e-09	1.12	2.17
17009093	VEGFA	vascular endothelial growth factor A	7422	1.4e-09	1.02	2.03
16782862	NYNRIN	NYN domain and retroviral integrase containing	57523	1.58e-09	1.28	2.42
16841447	LOC100289255	uncharacterized LOC100289255	100289255	2.11e-09	1.07	2.1
16913369	C20orf118	chromosome 20 open reading frame 118	140711	2.22e-09	1.13	2.19
16968274	LOC100505875	uncharacterized LOC100505875	100505875	2.46e-09	1.23	2.35
16846723	LINC00483	long intergenic non-protein coding RNA 483	55018	2.66e-09	1.42	2.67
16659138	RNU5E-1	RNA, U5E small nuclear 1	26829	2.84e-09	1.08	2.12
16669087	SLC22A15	solute carrier family 22, member 15	55356	2.95e-09	1.05	2.07
17092767	MLLT3	myeloid/lymphoid or mixed-lineage leukemia (trithorax homolog, Drosophila); translocated to, 3	4300	3.08e-09	1.05	2.07
16947715	SERPINI1	serpin peptidase inhibitor, clade I (neuroserpin), member 1	5274	3.1e-09	1.39	2.61
17105393	TMEM35	transmembrane protein 35	59353	3.37e-09	1.51	2.84
16867057	C19orf77	chromosome 19 open reading frame 77	284422	3.78e-09	1.18	2.26
16733995	IRF7	interferon regulatory factor 7	3665	4.32e-09	1.02	2.02
16990199	VTRNA1-1	vault RNA 1-1	56664	4.43e-09	1.59	3.01
16806624	LOC283710	uncharacterized LOC283710	283710	4.49e-09	1.18	2.26
16805474	ARRDC4	arrestin domain containing 4	91947	5.5e-09	1.13	2.18
17096091	PTCH1	patched 1	5727	5.79e-09	1.06	2.08
16960186	PLSCR1	phospholipid scramblase 1	5359	5.92e-09	1.4	2.63
17044564	TSL	testis-expressed, seven-twelve, leukemia	790953	7.18e-09	1.59	3.01
16686111	C1orf210	chromosome 1 open reading frame 210	149466	7.51e-09	1.03	2.04
16922959	MX2	myxovirus (influenza virus) resistance 2 (mouse)	4600	9.98e-09	1.24	2.37
16894127	CMPK2	cytidine monophosphate (UMP-CMP) kinase 2, mitochondrial	129607	1.16e-08	1.13	2.19
17081447	ST3GAL1	ST3 beta-galactoside alpha-2,3-sialyltransferase 1	6482	1.2e-08	1.04	2.06
16887097	CSRNP3	cysteine-serine-rich nuclear protein 3	80034	1.53e-08	1.04	2.05
17063507	JHDM1D	jumonji C domain containing histone demethylase 1 homolog D (S. cerevisiae)	80853	1.64e-08	1	2
16982418	UGT2B10	UDP glucuronosyltransferase 2 family, polypeptide B10	7365	1.89e-08	1.07	2.09
16698756	C1orf116	chromosome 1 open reading frame 116	79098	2e-08	1.08	2.11
16660014	PADI1	peptidyl arginine deiminase, type I	29943	2.24e-08	1.06	2.08
16910601	NRSN2	neurensin 2	80023	3.74e-08	1.09	2.12
17025523	PDE10A	phosphodiesterase 10A	10846	3.94e-08	1.44	2.72
16967339	UGT2B10	UDP glucuronosyltransferase 2 family, polypeptide B10	7365	4.05e-08	1.03	2.04
16795508	GALC	galactosylceramidase	2581	4.12e-08	1.28	2.43
17050797	CPED1	cadherin-like and PC-esterase domain containing 1	79974	4.68e-08	1.22	2.33
16676055	KDM5B-AS1	KDM5B antisense RNA 1 (non-protein coding)	100506696	5.96e-08	1.03	2.04
17075553	STC1	stanniocalcin 1	6781	6.18e-08	1.37	2.59
16938309	ZNF385D-AS1	ZNF385D antisense RNA 1 (non-protein coding)		8.71e-08	1.3	2.46
16785526	LINC00238	long intergenic non-protein coding RNA 238	440184	1.06e-07	1.58	2.98
16875821	NLRP11	NLR family, pyrin domain containing 11	204801	1.26e-07	1.23	2.34
16691640	REG4	regenerating islet-derived family, member 4	83998	2.01e-07	1.26	2.4
17068349	C8orf4	chromosome 8 open reading frame 4	56892	2.29e-07	1.18	2.27
16969229	DAPP1	dual adaptor of phosphotyrosine and 3-phosphoinositides	27071	2.56e-07	1.14	2.2
16990201	VTRNA1-2	vault RNA 1-2	56663	2.97e-07	1.44	2.72
17046586	SNORA22	small nucleolar RNA, H/ACA box 22	677807	3e-07	1.09	2.13
17087615	LPPR1	lipid phosphate phosphatase-related protein type 1	54886	3.02e-07	1.19	2.27
16698489	LEMD1	LEM domain containing 1	93273	3.69e-07	1.49	2.81
16972643	LOC285501	uncharacterized LOC285501	285501	3.87e-07	1.32	2.5
16772429	LOC100190940	uncharacterized LOC100190940	100190940	5.08e-07	1.04	2.05
16952874	CCR1	chemokine (C-C motif) receptor 1	1230	5.36e-07	1.17	2.24
16968314	PRDM8	PR domain containing 8	56978	1.11e-06	1.09	2.13
16819233	MT1A	metallothionein 1A	4489	1.13e-06	1.12	2.18
16892683	TRPM8	transient receptor potential cation channel, subfamily M, member 8	79054	1.19e-06	1.05	2.06
16884629	IL1RN	interleukin 1 receptor antagonist	3557	1.32e-06	1.07	2.1
16733851	IFITM3	interferon induced transmembrane protein 3	10410	2.01e-06	1.04	2.05
16818580	RN5S415	RNA, 5S ribosomal 415		2.01e-06	1.05	2.07
17075992	LINC00589	long intergenic non-protein coding RNA 589	619351	2.14e-06	1.07	2.09
17080251	CSMD3	CUB and Sushi multiple domains 3	114788	2.82e-06	1.03	2.04
17006134	HLA-H	major histocompatibility complex, class I, H (pseudogene)	3136	3.45e-06	1.01	2.01
16819213	MT1L	metallothionein 1L (gene/pseudogene)	4500	5.08e-06	1.14	2.21
16791527	LOC728755	uncharacterized LOC728755	728755	9.76e-06	1.08	2.11
16859166	CYP4F12	cytochrome P450, family 4, subfamily F, polypeptide 12	66002	1.04e-05	1.06	2.08
16773080	ZDHHC20-AS1	ZDHHC20 antisense RNA 1 (non-protein coding)		0.00154	-1.01	-2.02
17047086	MIR590	microRNA 590	693175	0.000681	-1.08	-2.11
16711750	USP6NL	USP6 N-terminal like	9712	0.00021	-1.05	-2.07
17011728	LOC221272	uncharacterized LOC221272	221272	0.00011	-1.01	-2.01
16978203	ADH6	alcohol dehydrogenase 6 (class V)	130	8.89e-05	-1.27	-2.42
17025294	LOC100129518	uncharacterized LOC100129518	100129518	7.84e-05	-1.15	-2.22
17045538	RNU7-35P	RNA, U7 small nuclear 35 pseudogene		5.6e-05	-1.1	-2.14
17007257	HLA-DRA	major histocompatibility complex, class II, DR alpha	3122	4.62e-05	-1.25	-2.38
16858555	ZNF69	zinc finger protein 69	7620	4.13e-05	-1.03	-2.05
16996813	CD180	CD180 molecule	4064	3.59e-05	-1.04	-2.06
17075060	MIR548V	microRNA 548v	100422850	3.38e-05	-1.16	-2.23
16778005	STARD13	StAR-related lipid transfer (START) domain containing 13	90627	2.21e-05	-1.03	-2.04
16763966	SNORA2A	small nucleolar RNA, H/ACA box 2A	677793	1.33e-05	-1.16	-2.24
16677556	TGFB2	transforming growth factor, beta 2	7042	1.28e-05	-1.17	-2.25
17052513	LOC93432	maltase-glucoamylase (alpha-glucosidase) pseudogene	93432	8.51e-06	-1.16	-2.23
16707567	O3FAR1	omega-3 fatty acid receptor 1	338557	7.4e-06	-1.16	-2.23
17050154	PRKAR2B	protein kinase, cAMP-dependent, regulatory, type II, beta	5577	6.21e-06	-1.05	-2.06
16986501	PDE8B	phosphodiesterase 8B	8622	2.99e-06	-1.05	-2.07
17102327	MAGEB2	melanoma antigen family B, 2	4113	1.65e-06	-1.18	-2.27
16826755	LOC100653273	uncharacterized LOC100653273	100653273	1.14e-06	-1.3	-2.46
17052552	LOC100124692	maltase-glucoamylase (alpha-glucosidase) pseudogene	100124692	1.01e-06	-1.44	-2.72
16904105	LY75-CD302	LY75-CD302 readthrough	100526664	9.46e-07	-1.33	-2.51
16983373	FAM105A	family with sequence similarity 105, member A	54491	7.16e-07	-1.13	-2.19
16697370	PTGS2	prostaglandin-endoperoxide synthase 2 (prostaglandin G/H synthase and cyclooxygenase)	5743	4.77e-07	-1.39	-2.62
16779701	DACH1	dachshund homolog 1 (Drosophila)	1602	4.33e-07	-1.01	-2.01
16907546	GCSHP3	glycine cleavage system protein H (aminomethyl carrier) pseudogene 3	100329109	3.74e-07	-1.16	-2.24
16783836	FANCM	Fanconi anemia, complementation group M	57697	3.46e-07	-1.29	-2.45
16862375	CYP2B7P1	cytochrome P450, family 2, subfamily B, polypeptide 7 pseudogene 1	1556	2.64e-07	-1.34	-2.53
16961399	LRRC31	leucine rich repeat containing 31	79782	2.33e-07	-1.38	-2.61
16987945	CAMK4	calcium/calmodulin-dependent protein kinase IV	814	1.35e-07	-1.02	-2.03
16682771	PLA2G2A	phospholipase A2, group IIA (platelets, synovial fluid)	5320	8.97e-08	-1.04	-2.06
16860159	ZNF714	zinc finger protein 714	148206	7.43e-08	-1.33	-2.51
17109211	FANCB	Fanconi anemia, complementation group B	2187	6.95e-08	-1.11	-2.16
16995645	DAB2	disabled homolog 2, mitogen-responsive phosphoprotein (Drosophila)	1601	6.86e-08	-1.21	-2.32
16833449	PIGW	phosphatidylinositol glycan anchor biosynthesis, class W	284098	5.67e-08	-1.02	-2.03
16872611	CEACAM7	carcinoembryonic antigen-related cell adhesion molecule 7	1087	5.65e-08	-1.08	-2.12
16758697	ATP6V0A2	ATPase, H+ transporting, lysosomal V0 subunit a2	23545	5.21e-08	-1.05	-2.07
16729557	C11orf82	chromosome 11 open reading frame 82	220042	4.5e-08	-1	-2
17059872	SGCE	sarcoglycan, epsilon	8910	4.14e-08	-1.05	-2.07
16702399	CELF2	CUGBP, Elav-like family member 2	10659	3.93e-08	-1.34	-2.53
17005593	HIST1H3E	histone cluster 1, H3e	8353	2.69e-08	-1.09	-2.13
16677698	MARC1	mitochondrial amidoxime reducing component 1	64757	2.62e-08	-1.07	-2.1
17057718	FIGNL1	fidgetin-like 1	63979	2.38e-08	-1.07	-2.1
16707631	PLCE1	phospholipase C, epsilon 1	51196	2.29e-08	-1.14	-2.2
16683264	HTR1D	5-hydroxytryptamine (serotonin) receptor 1D, G protein-coupled	3352	2.13e-08	-1.09	-2.12
17043982	ITGB8	integrin, beta 8	3696	2.01e-08	-1.23	-2.35
16697196	FAM129A	family with sequence similarity 129, member A	116496	1.92e-08	-1.17	-2.25
16755958	ASCL1	achaete-scute complex homolog 1 (Drosophila)	429	1.85e-08	-1.15	-2.21
17103717	CLCN5	chloride channel, voltage-sensitive 5	1184	1.79e-08	-1.02	-2.03
16920497	CYP24A1	cytochrome P450, family 24, subfamily A, polypeptide 1	1591	1.55e-08	-1.28	-2.42
16708802	TAF5	TAF5 RNA polymerase II, TATA box binding protein (TBP)-associated factor, 100kDa	6877	1.4e-08	-1	-2
16792519	POLE2	polymerase (DNA directed), epsilon 2, accessory subunit	5427	1.29e-08	-1.09	-2.13
16881031	ANTXR1	anthrax toxin receptor 1	84168	1.22e-08	-1.26	-2.39
16850517	NDC80	NDC80 kinetochore complex component homolog (S. cerevisiae)	10403	9.9e-09	-1	-2.01
17057736	DDC	dopa decarboxylase (aromatic L-amino acid decarboxylase)	1644	8.35e-09	-1.01	-2.01
16877332	FAM84A	family with sequence similarity 84, member A	151354	7.95e-09	-1.27	-2.42
16982699	SLC6A19	solute carrier family 6 (neutral amino acid transporter), member 19	340024	7.5e-09	-1.04	-2.05
16682016	AGMAT	agmatine ureohydrolase (agmatinase)	79814	6.26e-09	-1.06	-2.09
16807605	OIP5	Opa interacting protein 5	11339	3.58e-09	-1.17	-2.25
16858941	IL27RA	interleukin 27 receptor, alpha	9466	3.36e-09	-1.06	-2.09
16702685	SUV39H2	suppressor of variegation 3-9 homolog 2 (Drosophila)	79723	2.96e-09	-1.01	-2.01
16673557	C1orf112	chromosome 1 open reading frame 112	55732	2.94e-09	-1.02	-2.02
16703452	PDSS1	prenyl (decaprenyl) diphosphate synthase, subunit 1	23590	2.64e-09	-1.16	-2.23
17020846	COL12A1	collagen, type XII, alpha 1	1303	2.21e-09	-1.12	-2.17
16911493	SPTLC3	serine palmitoyltransferase, long chain base subunit 3	55304	2.15e-09	-1.25	-2.38
16688269	SLC35D1	solute carrier family 35 (UDP-glucuronic acid/UDP-N-acetylgalactosamine dual transporter), member D1	23169	1.82e-09	-1.23	-2.35
16821737	LOC100506670	uncharacterized LOC100506670	100506670	1.78e-09	-1	-2
16788821	DIO3	deiodinase, iodothyronine, type III	1735	1.77e-09	-1.35	-2.55
16853028	LOC100505817	uncharacterized LOC100505817	100505817	1.76e-09	-1.37	-2.59
16877473	GEN1	Gen endonuclease homolog 1 (Drosophila)	348654	1.71e-09	-1.04	-2.06
17078626	SLC10A5	solute carrier family 10 (sodium/bile acid cotransporter family), member 5	347051	1.46e-09	-1.21	-2.31
16828886	GINS2	GINS complex subunit 2 (Psf2 homolog)	51659	1.38e-09	-1.15	-2.22
16778887	KIAA0226L	KIAA0226-like	80183	1.11e-09	-1.21	-2.31
16819152	LOC100653057	liver carboxylesterase 1-like	100653057	1.04e-09	-1.22	-2.34
16968697	PKD2	polycystic kidney disease 2 (autosomal dominant)	5311	1e-09	-1.13	-2.18
17051409	AHCYL2	adenosylhomocysteinase-like 2	23382	7.86e-10	-1.05	-2.07
16988921	LYRM7	Lyrm7 homolog (mouse)	90624	7.2e-10	-1.04	-2.06
16852296	LIPG	lipase, endothelial	9388	6.53e-10	-1.11	-2.16
16744501	ZW10	ZW10, kinetochore associated, homolog (Drosophila)	9183	4.02e-10	-1.06	-2.08
16982024	MLF1IP	MLF1 interacting protein	79682	3.29e-10	-1.11	-2.16
17003745	LOC100652779	uncharacterized LOC100652779	100652779	3.21e-10	-1	-2.01
17023095	MCM9	minichromosome maintenance complex component 9	254394	2.79e-10	-1.36	-2.57
16766318	PRIM1	primase, DNA, polypeptide 1 (49kDa)	5557	2.73e-10	-1.08	-2.11
16796247	SERPINA6	serpin peptidase inhibitor, clade A (alpha-1 antiproteinase, antitrypsin), member 6	866	2.64e-10	-1.3	-2.46
17016366	HIST1H2AB	histone cluster 1, H2ab	8335	2.57e-10	-1.08	-2.11
16737843	LRP4	low density lipoprotein receptor-related protein 4	4038	2.43e-10	-1.17	-2.26
16923805	PCBP3	poly(rC) binding protein 3	54039	2.22e-10	-1.15	-2.22
16787679	UBR7	ubiquitin protein ligase E3 component n-recognin 7 (putative)	55148	1.91e-10	-1.01	-2.02
17059974	SLC25A13	solute carrier family 25 (aspartate/glutamate carrier), member 13	10165	1.44e-10	-1.04	-2.05
16826639	CES1	carboxylesterase 1	1066	1.37e-10	-1.48	-2.8
17011302	AIM1	absent in melanoma 1	202	1.25e-10	-1.3	-2.46
16823692	NAGPA	N-acetylglucosamine-1-phosphodiester alpha-N-acetylglucosaminidase	51172	1.22e-10	-1.09	-2.13
16716795	SORBS1	sorbin and SH3 domain containing 1	10580	9.44e-11	-1.36	-2.57
16765513	CBX5	chromobox homolog 5	23468	8.77e-11	-1.07	-2.1
16832852	ATAD5	ATPase family, AAA domain containing 5	79915	8.01e-11	-1.13	-2.19
16804902	BLM	Bloom syndrome, RecQ helicase-like	641	6.9e-11	-1.04	-2.05
16906835	PGAP1	post-GPI attachment to proteins 1	80055	6.32e-11	-1.18	-2.27
16826160	SHCBP1	SHC SH2-domain binding protein 1	79801	6.31e-11	-1.2	-2.29
16773840	BRCA2	breast cancer 2, early onset	675	6.27e-11	-1.17	-2.25
16714747	RTKN2	rhotekin 2	219790	6.13e-11	-1.22	-2.33
16852760	TNFRSF11A	tumor necrosis factor receptor superfamily, member 11a, NFKB activator	8792	6.12e-11	-1.34	-2.53
16712076	FAM171A1	family with sequence similarity 171, member A1	221061	5.87e-11	-1.1	-2.14
16707695	HELLS	helicase, lymphoid-specific	3070	4.51e-11	-1.29	-2.45
16857258	UHRF1	ubiquitin-like with PHD and ring finger domains 1	29128	2.6e-11	-1.01	-2.01
16705778	SGPL1	sphingosine-1-phosphate lyase 1	8879	1.99e-11	-1.12	-2.18
16804559	FANCI	Fanconi anemia, complementation group I	55215	1.82e-11	-1	-2.01
16736638	E2F8	E2F transcription factor 8	79733	1.79e-11	-1.11	-2.15
16679411	EXO1	exonuclease 1	9156	1.72e-11	-1.12	-2.18
16755750	UTP20	UTP20, small subunit (SSU) processome component, homolog (yeast)	27340	1.65e-11	-1.11	-2.16
16668111	KIAA1324	KIAA1324	57535	1.58e-11	-1.36	-2.57
16725041	FAM111B	family with sequence similarity 111, member B	374393	1.53e-11	-1.32	-2.49
16903090	MCM6	minichromosome maintenance complex component 6	4175	1.5e-11	-1.13	-2.19
17061958	TMEM168	transmembrane protein 168	64418	1.01e-11	-1.23	-2.35
17009760	FAM83B	family with sequence similarity 83, member B	222584	9.26e-12	-1.07	-2.1
16834056	CDC6	cell division cycle 6 homolog (S. cerevisiae)	990	5.78e-12	-1.17	-2.25
16847432	BRIP1	BRCA1 interacting protein C-terminal helicase 1	83990	5.13e-12	-1.14	-2.21
17112364	ITM2A	integral membrane protein 2A	9452	4.91e-12	-2.25	-4.75
17024746	ZBTB2	zinc finger and BTB domain containing 2	57621	3.76e-12	-1.23	-2.35
17077680	TTPA	tocopherol (alpha) transfer protein	7274	2.84e-12	-1.58	-3
17087716	SMC2	structural maintenance of chromosomes 2	10592	1.9e-12	-1.2	-2.29
16687188	ORC1	origin recognition complex, subunit 1	4998	1.48e-12	-1.35	-2.55
16955939	LRIG1	leucine-rich repeats and immunoglobulin-like domains 1	26018	1.43e-12	-1.57	-2.96
16725735	FEN1	flap structure-specific endonuclease 1	2237	1.22e-12	-1.3	-2.47
16945101	MCM2	minichromosome maintenance complex component 2	4171	1.21e-12	-1.16	-2.23
16702571	MCM10	minichromosome maintenance complex component 10	55388	1.17e-12	-1.25	-2.38
16988703	LMNB1	lamin B1	4001	1.14e-12	-1.07	-2.1
16929573	MCM5	minichromosome maintenance complex component 5	4174	6.22e-13	-1.3	-2.47
17085082	ALDH1B1	aldehyde dehydrogenase 1 family, member B1	219	5.52e-13	-1.07	-2.1
16677201	DTL	denticleless E3 ubiquitin protein ligase homolog (Drosophila)	51514	5.48e-13	-1.15	-2.22
16854727	SLC39A6	solute carrier family 39 (zinc transporter), member 6	25800	3.05e-13	-1.1	-2.14
16887810	ZAK	sterile alpha motif and leucine zipper containing kinase AZK	51776	2.42e-13	-1.32	-2.49
16956386	ROBO1	roundabout, axon guidance receptor, homolog 1 (Drosophila)	6091	2.32e-13	-1.73	-3.31
16995890	HMGCS1	3-hydroxy-3-methylglutaryl-CoA synthase 1 (soluble)	3157	8.8e-14	-1.21	-2.31
16887840	CDCA7	cell division cycle associated 7	83879	8.24e-14	-1.59	-3
17059491	ABCB1	ATP-binding cassette, sub-family B (MDR/TAP), member 1	5243	6.71e-14	-1.62	-3.07
16850477	TYMS	thymidylate synthetase	7298	6.67e-14	-1.06	-2.09
16953279	CDC25A	cell division cycle 25 homolog A (S. pombe)	993	6.03e-14	-1.54	-2.91
16986351	IQGAP2	IQ motif containing GTPase activating protein 2	10788	5.33e-14	-1.86	-3.64
16945357	C3orf37	chromosome 3 open reading frame 37	56941	4.86e-14	-1.39	-2.63
16775083	OLFM4	olfactomedin 4	10562	4.77e-14	-2.05	-4.14
16685165	CLSPN	claspin	63967	3.24e-14	-1.47	-2.77
17106438	DOCK11	dedicator of cytokinesis 11	139818	7.55e-15	-2.26	-4.8
16987395	RHOBTB3	Rho-related BTB domain containing 3	22836	3.55e-15	-1.61	-3.04
17108959	KAL1	Kallmann syndrome 1 sequence	3730	2e-15	-2.64	-6.24
16855184	ACAA2	acetyl-CoA acyltransferase 2	10449	8.88e-16	-1.68	-3.21
16753914	LYZ	lysozyme	4069	1.11e-16	-2.87	-7.29
16675197	PLA2G4A	phospholipase A2, group IVA (cytosolic, calcium-dependent)	5321	0	-2.68	-6.42
17094893	ALDH1A1	aldehyde dehydrogenase 1 family, member A1	216	0	-5.05	-33.07
